# Supplementary material for: Genome-Wide Profiling of miRNAs and Other Small Non-Coding RNAs in the Verticillium dahliae–Inoculated Cotton Roots
Source: PLoS One. 2012 Apr 25;7(4):e35765. doi: 10.1371/journal.pone.0035765 (PMC3338460; doi:10.1371/journal.pone.0035765)
Supplement: Table S2 — The relative abundance of differentially expressed miRNAs between libraries. (XLS) [file pone.0035765.s005.xls]

## Sheet: Sheet1
Table S2. The relative abundance of differentially expressed miRNAs between libraries.
pairwise	miR-name	copies in Gb-mock	copies in Gh-mock	Fold-change(log2 Gh-mock/Gb-mock)	p-value
Gh-mock/Gb-mock	miR1536	0	395	11.3028	1.95043e-119
Gh-mock/Gb-mock	miR2090	0	263	10.7161	9.12915e-80
Gh-mock/Gb-mock	miR1432	0	145	9.85705	2.65017e-44
Gh-mock/Gb-mock	miR950	0	119	9.57196	1.72632e-36
Gh-mock/Gb-mock	miR1855	0	68	8.76461	3.66676e-21
Gh-mock/Gb-mock	miR1917	18	6711	8.53908	0
Gh-mock/Gb-mock	miR835	21	7627	8.50129	0
Gh-mock/Gb-mock	miR1520	336	53936	7.32334	0
Gh-mock/Gb-mock	miR1023	10	1100	6.77795	1.91905040033272e-310
Gh-mock/Gb-mock	miR158	3	246	6.35436	3.80729e-69
Gh-mock/Gb-mock	miR862	37	1646	5.47199	0
Gh-mock/Gb-mock	miR783	5	152	4.92281	5.15854e-39
Gh-mock/Gb-mock	miR855	3	65	4.43422	1.99619e-16
Gh-mock/Gb-mock	miR1132	109	1676	3.93931	0
Gh-mock/Gb-mock	miR1444	11	167	3.92088	3.69781e-37
Gh-mock/Gb-mock	miR2610	5	75	3.90371	2.45652e-17
Gh-mock/Gb-mock	miR2661	5	60	3.58177	2.8055e-13
Gh-mock/Gb-mock	miR3514	2	17	3.08428	0.000409991
Gh-mock/Gb-mock	miR2666	333	2786	3.06129	0
Gh-mock/Gb-mock	miR1533	35	279	2.99152	1.70083e-48
Gh-mock/Gb-mock	miR2628	83	583	2.80902	2.10266e-93
Gh-mock/Gb-mock	miR3513	3	21	2.80414	0.000160014
Gh-mock/Gb-mock	miR477	396	2697	2.76448	0
Gh-mock/Gb-mock	miR2099	32	200	2.64053	4.84855e-31
Gh-mock/Gb-mock	miR399	187	720	1.94165	2.58577e-74
Gh-mock/Gb-mock	miR808	19	70	1.87805	3.32158e-08
Gh-mock/Gb-mock	miR2093	46	167	1.85686	1.85771e-17
Gh-mock/Gb-mock	miR395	70	235	1.74392	4.17185e-22
Gh-mock/Gb-mock	miR2616	481	1392	1.52974	4.6436e-102
Gh-mock/Gb-mock	miR2118	599	1726	1.5235	2.39638e-125
Gh-mock/Gb-mock	miR2613	28	78	1.47479	8.93646e-07
Gh-mock/Gb-mock	miR479	242	671	1.468	2.96265e-47
Gh-mock/Gb-mock	miR2947	158887	436426	1.45443	0
Gh-mock/Gb-mock	miR156	201808	537987	1.41128	0
Gh-mock/Gb-mock	miR2938	1193	3168	1.40567	9.59513e-203
Gh-mock/Gb-mock	miR843	323	855	1.40109	8.26987e-56
Gh-mock/Gb-mock	miR2105	186	434	1.21908	8.0634e-24
Gh-mock/Gb-mock	miR2199	22609	46650	1.04167	0
Gh-mock/Gb-mock	miR1222	48	24	-1.00333	0.00448737
Gh-mock/Gb-mock	miR169	379	167	-1.18565	3.27386e-20
Gh-mock/Gb-mock	miR390	1851	781	-1.24822	6.89117e-100
Gh-mock/Gb-mock	miR2863	28	11	-1.35128	0.00628817
Gh-mock/Gb-mock	miR2079	43	16	-1.42961	0.000381157
Gh-mock/Gb-mock	miR2611	187	69	-1.44169	5.62843e-14
Gh-mock/Gb-mock	miR2864	58	21	-1.469	2.41849e-05
Gh-mock/Gb-mock	miR846	87	31	-1.49207	1.56128e-07
Gh-mock/Gb-mock	miR1088	73	26	-1.49271	1.57624e-06
Gh-mock/Gb-mock	miR2651	884	274	-1.69318	9.7136e-76
Gh-mock/Gb-mock	miR858	230	70	-1.71951	2.49716e-21
Gh-mock/Gb-mock	miR1150	132	33	-2.00333	1.75538e-15
Gh-mock/Gb-mock	miR863	34	8	-2.09069	4.06312e-05
Gh-mock/Gb-mock	miR398	770	174	-2.14908	1.4922e-90
Gh-mock/Gb-mock	miR1078	136	28	-2.28344	1.67473e-18
Gh-mock/Gb-mock	miR2612	942	193	-2.29043	2.4396e-119
Gh-mock/Gb-mock	miR2639	57	11	-2.37685	7.15574e-09
Gh-mock/Gb-mock	miR400	151	21	-2.84943	9.16791e-26
Gh-mock/Gb-mock	miR899	59	7	-3.07862	1.24936e-11
Gh-mock/Gb-mock	miR1428	99	10	-3.3107	7.22229e-20
Gh-mock/Gb-mock	miR916	169	15	-3.49726	1.62426e-34
Gh-mock/Gb-mock	miR1528	188	16	-3.55795	8.87462e-39
Gh-mock/Gb-mock	miR1105	222	15	-3.8908	8.29307e-49
Gh-mock/Gb-mock	miR2592	17	1	-4.08985	7.48125e-05
Gh-mock/Gb-mock	miR437	1557	78	-4.32245	0
Gh-mock/Gb-mock	miR414	1805	72	-4.65117	0
Gh-mock/Gb-mock	miR1854	640	9	-6.15538	1.13554e-176
Gh-mock/Gb-mock	miR2604	19	0	-6.92837	1.8641e-06
Gh-mock/Gb-mock	miR2664	30	0	-7.58737	8.98799e-10
Gh-mock/Gb-mock	miR1873	37	0	-7.8899	6.96573e-12
Gh-mock/Gb-mock	miR1144	7119	25	-8.15688	0
pairwise	miR-name	copies in Gh-inft	copies in Gh-mock	Fold-change(log2 Gh-mock/Gh-inft)	p-value
Gh-mock/Gh-inft	miR1536	0	395	11.3028	2.9782e-120
Gh-mock/Gh-inft	miR1917	4	6711	10.7227	0
Gh-mock/Gh-inft	miR2612	0	193	10.2696	3.96156e-59
Gh-mock/Gh-inft	miR783	0	152	9.92506	1.00973e-46
Gh-mock/Gh-inft	miR1432	0	145	9.85705	1.32544e-44
Gh-mock/Gh-inft	miR1535	20	15789	9.63509	0
Gh-mock/Gh-inft	miR1520	187	53936	8.18244	0
Gh-mock/Gh-inft	miR1150	0	33	7.72151	1.03002e-10
Gh-mock/Gh-inft	miR1037	0	26	7.37756	1.35208e-08
Gh-mock/Gh-inft	miR1144	0	25	7.32103	2.71391e-08
Gh-mock/Gh-inft	miR2905	3	441	7.21005	6.65503e-128
Gh-mock/Gh-inft	miR843	6	855	7.1652	1.71877e-246
Gh-mock/Gh-inft	miR1023	10	1100	6.79174	1.08241042910409e-312
Gh-mock/Gh-inft	miR862	27	1646	5.94024	0
Gh-mock/Gh-inft	miR2616	32	1392	5.45332	0
Gh-mock/Gh-inft	miR2099	6	200	5.06927	5.04137e-52
Gh-mock/Gh-inft	miR158	18	246	3.78297	5.72621e-53
Gh-mock/Gh-inft	miR2088	13	168	3.70225	5.0088e-36
Gh-mock/Gh-inft	miR1861	10	110	3.4698	7.25226e-23
Gh-mock/Gh-inft	miR1171	15	161	3.4344	1.47303e-32
Gh-mock/Gh-inft	miR3513	2	21	3.40267	3.33675e-05
Gh-mock/Gh-inft	miR2938	325	3168	3.29543	0
Gh-mock/Gh-inft	miR3515	8	74	3.21982	7.14277e-15
Gh-mock/Gh-inft	miR2628	76	583	2.9498	8.80974e-99
Gh-mock/Gh-inft	miR1426	54	384	2.84046	3.53606e-63
Gh-mock/Gh-inft	miR1048	7	29	2.06101	0.000175547
Gh-mock/Gh-inft	miR1859	8	32	2.0104	0.000102348
Gh-mock/Gh-inft	miR2610	19	75	1.99127	2.43662e-09
Gh-mock/Gh-inft	miR2950	353	1309	1.90109	1.14111e-130
Gh-mock/Gh-inft	miR403	910	3249	1.84643	0
Gh-mock/Gh-inft	miR1026	13292	45358	1.78117	0
Gh-mock/Gh-inft	miR472	108	367	1.77511	1.23229e-34
Gh-mock/Gh-inft	miR1533	84	279	1.74218	4.60676e-26
Gh-mock/Gh-inft	miR160	3659	11138	1.61634	0
Gh-mock/Gh-inft	miR1448	172	494	1.53247	1.22889e-37
Gh-mock/Gh-inft	miR482	548	1553	1.51318	1.78227e-112
Gh-mock/Gh-inft	miR1511	385	1036	1.43846	2.80915e-70
Gh-mock/Gh-inft	miR2676	18	48	1.42541	0.000173113
Gh-mock/Gh-inft	miR2947	165230	436426	1.41163	0
Gh-mock/Gh-inft	miR1159	189	490	1.38476	2.52177e-32
Gh-mock/Gh-inft	miR835	2984	7627	1.36424	0
Gh-mock/Gh-inft	miR2633	63	161	1.36401	2.15765e-11
Gh-mock/Gh-inft	miR854	32	78	1.29579	7.94158e-06
Gh-mock/Gh-inft	miR2093	69	167	1.28556	7.27837e-11
Gh-mock/Gh-inft	miR2105	182	434	1.26412	2.99473e-25
Gh-mock/Gh-inft	miR396	6360	15034	1.2515	0
Gh-mock/Gh-inft	miR400	9	21	1.23274	0.0279965
Gh-mock/Gh-inft	miR399	326	720	1.15349	1.54628e-35
Gh-mock/Gh-inft	miR395	108	235	1.13199	2.68211e-12
Gh-mock/Gh-inft	miR1094	9	19	1.08837	0.0587944
Gh-mock/Gh-inft	miR2118	821	1726	1.08235	7.52547e-75
Gh-mock/Gh-inft	miR157	492043	1008600	1.04587	0
Gh-mock/Gh-inft	miR2079	38	16	-1.2376	0.0029081
Gh-mock/Gh-inft	miR319	322	121	-1.40168	5.46772e-22
Gh-mock/Gh-inft	miR1223	19	7	-1.43022	0.0201292
Gh-mock/Gh-inft	miR896	804	258	-1.62946	4.18869e-65
Gh-mock/Gh-inft	miR2639	49	11	-2.14499	5.28698e-07
Gh-mock/Gh-inft	miR2911	228985	35077	-2.69629	0
Gh-mock/Gh-inft	miR845	148	21	-2.8068	9.16791e-25
Gh-mock/Gh-inft	miR1061	159	20	-2.98056	4.31119e-28
Gh-mock/Gh-inft	miR2915	5446	626	-3.11059	0
Gh-mock/Gh-inft	miR1514	124	9	-3.77398	4.37291e-27
Gh-mock/Gh-inft	miR916	539	15	-5.15685	1.05814e-137
Gh-mock/Gh-inft	miR3522	125	1	-6.95449	2.35614e-36
Gh-mock/Gh-inft	miR173	36	0	-7.83668	1.66175e-11
Gh-mock/Gh-inft	miR2098	75	0	-8.89558	3.47664e-23
Gh-mock/Gh-inft	miR1077	95	0	-9.23661	3.56222e-29
Gh-mock/Gh-inft	miR1867	108	0	-9.42167	4.55601e-33
Gh-mock/Gh-inft	miR1140	433	0	-11.425	2.13891e-130
pairwise	miR-name	copies in Gb-mock	copies in Gb-inft	Fold-change(log2 Gb-mock/Gb-inft)	p-value
Gb-mock/Gb-inft	miR2645	859	0	12.427	4.12872e-236
Gb-mock/Gb-inft	miR2666	333	0	11.0598	5.85423e-92
Gb-mock/Gb-inft	miR2617	89	0	9.15618	4.32811e-25
Gb-mock/Gb-inft	miR1048	36	0	7.85037	1.44905e-10
Gb-mock/Gb-inft	miR833	28	0	7.48776	2.25686e-08
Gb-mock/Gb-inft	miR1078	136	3	5.31702	2.67972e-33
Gb-mock/Gb-inft	miR414	1805	53	4.90469	0
Gb-mock/Gb-inft	miR1222	48	2	4.39951	2.17826e-11
Gb-mock/Gb-inft	miR2628	83	4	4.19005	2.25256e-18
Gb-mock/Gb-inft	miR2101	58	4	3.673	4.18073e-12
Gb-mock/Gb-inft	miR1520	336	28	3.39977	3.56775e-60
Gb-mock/Gb-inft	miR3515	102	9	3.31724	7.75846e-19
Gb-mock/Gb-inft	miR2664	30	3	3.13648	4.36478e-06
Gb-mock/Gb-inft	miR2118	599	85	2.63185	1.36165e-82
Gb-mock/Gb-inft	miR1863	14	2	2.62218	2.19539e-16
Gb-mock/Gb-inft	miR1886	131	24	2.26332	0.0042202
Gb-mock/Gb-inft	miR2604	19	4	2.06295	8.32216e-06
Gb-mock/Gb-inft	miR1859	50	12	1.87376	0.00287871
Gb-mock/Gb-inft	miR2607	26	7	1.70786	0
Gb-mock/Gb-inft	miR869.1	33	9	1.6893	0.0153336
Gb-mock/Gb-inft	miR419	21384	6024	1.64257	1.11966e-15
Gb-mock/Gb-inft	miR864	20	6	1.55181	3.48435e-79
Gb-mock/Gb-inft	miR821	216	67	1.50362	2.17826e-11
Gb-mock/Gb-inft	miR2950	1236	394	1.46424	2.25256e-18
Gb-mock/Gb-inft	miR2613	28	9	1.45214	0.00582816
Gb-mock/Gb-inft	miR1132	109	37	1.37358	1.12745e-07
Gb-mock/Gb-inft	miR2611	187	64	1.36173	4.53524e-12
Gb-mock/Gb-inft	miR1088	73	25	1.36081	1.71933e-05
Gb-mock/Gb-inft	miR1171	100	35	1.32937	7.28273e-07
Gb-mock/Gb-inft	miR863	34	12	1.31737	0.00459617
Gb-mock/Gb-inft	miR909	19	7	1.25538	0.0441635
Gb-mock/Gb-inft	miR845	53	23	1.01919	0.0153336
Gb-mock/Gb-inft	miR2098	53	94	-1.01184	0.0176536
Gb-mock/Gb-inft	miR395	70	132	-1.10028	3.06937e-05
Gb-mock/Gb-inft	miR952	2989	5716	-1.12051	1.19589e-07
Gb-mock/Gb-inft	miR2199	22609	46058	-1.21173	8.43875e-275
Gb-mock/Gb-inft	miR2938	1193	2619	-1.31959	0
Gb-mock/Gb-inft	miR319	116	271	-1.40935	4.45275e-164
Gb-mock/Gb-inft	miR1115	14	38	-1.62569	2.75698e-20
Gb-mock/Gb-inft	miR916	169	473	-1.66999	0.000136744
Gb-mock/Gb-inft	miR809	7	23	-1.90146	1.6846e-43
Gb-mock/Gb-inft	miR806	5	19	-2.11128	0.00100752
Gb-mock/Gb-inft	miR2911	27916	106871	-2.12188	0.00143248
Gb-mock/Gb-inft	miR855	3	17	-2.68775	0
Gb-mock/Gb-inft	miR1426	8	49	-2.80002	0.000534219
Gb-mock/Gb-inft	miR2118	14	91	-2.88561	9.21358e-10
Gb-mock/Gb-inft	miR2915	649	4825	-3.07941	0
Gb-mock/Gb-inft	miR1850	5	40	-3.1853	3.91696e-09
Gb-mock/Gb-inft	miR3509	2	24	-3.77023	1.20973e-06
Gb-mock/Gb-inft	miR1509	137	2926	-4.60186	0
Gb-mock/Gb-inft	miR1023	10	519	-5.88273	5.25375e-154
Gb-mock/Gb-inft	miR418	27	1970	-6.3743	0
Gb-mock/Gb-inft	miR893	0	103	-9.55211	1.00546e-34
pairwise	miR-name	copies in Gh-inft	copies in Gb-inft	Fold-change(log2 Gb-inft/Gh-inft)	p-value
Gb-inft/Gh-inft	miR1144	0	9790	16.1227	0
Gb-inft/Gh-inft	miR418	2	1970	10.1428	0
Gb-inft/Gh-inft	miR899	0	53	8.59354	2.36353e-18
Gb-inft/Gh-inft	miR1873	0	31	7.8198	4.75713e-11
Gb-inft/Gh-inft	miR1535	20	2029	6.86348	0
Gb-inft/Gh-inft	miR2905	3	182	6.12169	5.75406e-56
Gb-inft/Gh-inft	miR1023	10	519	5.89652	3.96326e-155
Gb-inft/Gh-inft	miR2868	6	104	4.31433	1.5345e-27
Gb-inft/Gh-inft	miR1528	9	90	3.52078	9.08358e-21
Gb-inft/Gh-inft	miR2616	32	319	3.51627	6.81453e-70
Gb-inft/Gh-inft	miR2938	325	2619	3.20935	0
Gb-inft/Gh-inft	miR809	3	23	3.13742	1.0691e-05
Gb-inft/Gh-inft	miR1061	159	1015	2.87323	3.92321e-180
Gb-inft/Gh-inft	miR806	3	19	2.86181	0.000140583
Gb-inft/Gh-inft	miR2913	23	113	2.49548	1.44369e-18
Gb-inft/Gh-inft	miR3509	6	24	2.19883	0.000212925
Gb-inft/Gh-inft	miR1511	385	1046	1.6408	3.19216e-92
Gb-inft/Gh-inft	miR1026	13292	35479	1.61526	0
Gb-inft/Gh-inft	miR858	70	171	1.48743	2.01079e-14
Gb-inft/Gh-inft	miR472	108	262	1.47737	4.22015e-21
Gb-inft/Gh-inft	miR398	212	507	1.45677	1.52708e-38
Gb-inft/Gh-inft	miR1159	189	448	1.44396	8.05328e-34
Gb-inft/Gh-inft	miR1171	15	35	1.42127	0.000891643
Gb-inft/Gh-inft	miR169	113	251	1.35021	6.93672e-18
Gb-inft/Gh-inft	miR829	20	44	1.33635	0.000370017
Gb-inft/Gh-inft	miR846	27	57	1.27685	8.9476e-05
Gb-inft/Gh-inft	miR403	910	1771	1.15947	9.22064e-92
Gb-inft/Gh-inft	miR2948	8747	15478	1.02221	0
Gb-inft/Gh-inft	miR1448	172	304	1.02051	3.44489e-14
Gb-inft/Gh-inft	miR168	13610	23970	1.01541	0
Gb-inft/Gh-inft	miR894	31759	55660	1.00832	0
Gb-inft/Gh-inft	miR393	110	186	0.956643	1.94617e-08
Gb-inft/Gh-inft	miR952	3397	5716	0.949593	1.15824e-210
Gb-inft/Gh-inft	miR1310	513	834	0.899936	1.22998e-29
Gb-inft/Gh-inft	miR1073	85	137	0.8875	6.08305e-06
Gb-inft/Gh-inft	miR390	1006	1619	0.885322	1.97159e-54
Gb-inft/Gh-inft	miR1509	1888	2926	0.83092	3.99572e-87
Gb-inft/Gh-inft	miR1869	45243	67502	0.776084	0
Gb-inft/Gh-inft	miR2914	2570	3692	0.721483	4.87661e-86
Gb-inft/Gh-inft	miR473	323	464	0.721436	3.23469e-12
Gb-inft/Gh-inft	miR157	492043	699086	0.705534	0
Gb-inft/Gh-inft	miR396	6360	8413	0.602442	4.76294e-141
Gb-inft/Gh-inft	miR160	3659	4825	0.597928	1.18947e-80
Gb-inft/Gh-inft	miR1088	19	25	0.594774	0.174335
Gb-inft/Gh-inft	miR2199	35934	46058	0.556951	0
Gb-inft/Gh-inft	miR893	81	103	0.545505	0.0105751
Gb-inft/Gh-inft	miR2098	75	94	0.524638	0.0184138
Gb-inft/Gh-inft	miR1120	38	47	0.505529	0.107195
Gb-inft/Gh-inft	miR860	26	32	0.498413	0.189548
Gb-inft/Gh-inft	miR395	108	132	0.488348	0.00887088
Gb-inft/Gh-inft	miR529	77	92	0.455636	0.040363
Gb-inft/Gh-inft	miR1515	13	15	0.405349	0.45651
Gb-inft/Gh-inft	miR2949	3668	4215	0.399388	1.16308e-34
Gb-inft/Gh-inft	miR408	1405	1603	0.389053	1.46867e-13
Gb-inft/Gh-inft	miR171	11953	13347	0.357991	1.33127e-86
Gb-inft/Gh-inft	miR2950	353	394	0.357375	0.000714027
Gb-inft/Gh-inft	miR1097	827	921	0.354162	2.9021e-07
Gb-inft/Gh-inft	miR2947	165230	179986	0.322257	0
Gb-inft/Gh-inft	miR2111	48	52	0.314335	0.274905
Gb-inft/Gh-inft	miR2916	9663	10415	0.306968	2.54513e-51
Gb-inft/Gh-inft	miR837	14	15	0.298434	0.573726
Gb-inft/Gh-inft	miR165	794	817	0.240045	0.000839921
Gb-inft/Gh-inft	miR1217	339	345	0.224156	0.0420586
Gb-inft/Gh-inft	miR164	12999	13213	0.222406	1.01365e-35
Gb-inft/Gh-inft	miR415	247	249	0.210486	0.103893
Gb-inft/Gh-inft	miR162	485	486	0.201823	0.0292305
Gb-inft/Gh-inft	miR1134	159	152	0.133893	0.411435
Gb-inft/Gh-inft	miR394	87	83	0.130948	0.551017
Gb-inft/Gh-inft	miR482	548	521	0.125953	0.153268
Gb-inft/Gh-inft	miR172	7698	7215	0.105364	8.37648e-06
Gb-inft/Gh-inft	miR159	4727	4412	0.0993563	0.00100536
Gb-inft/Gh-inft	miR1852	1143	1060	0.0900867	0.142847
Gb-inft/Gh-inft	miR1426	54	49	0.0587018	0.830623
Gb-inft/Gh-inft	miR2915	5446	4825	0.0241802	0.39618
Gb-inft/Gh-inft	miR916	539	473	0.0104032	0.906648
Gb-inft/Gh-inft	miR902	1035	886	-0.0254025	0.702022
Gb-inft/Gh-inft	miR319	322	271	-0.0499192	0.677594
Gb-inft/Gh-inft	miR827	1984	1630	-0.0846916	0.0791237
Gb-inft/Gh-inft	miR166	447335	366181	-0.0899503	1.44434e-172
Gb-inft/Gh-inft	miR2639	49	40	-0.0939164	0.768644
Gb-inft/Gh-inft	miR535	14229	11576	-0.098849	4.27004e-08
Gb-inft/Gh-inft	miR3476	15477	12411	-0.119658	5.49191e-12
Gb-inft/Gh-inft	miR2937	201	157	-0.157583	0.307249
Gb-inft/Gh-inft	miR414	70	53	-0.202499	0.446561
Gb-inft/Gh-inft	miR1879	115	83	-0.271618	0.192785
Gb-inft/Gh-inft	miR1867	108	77	-0.289268	0.180367
Gb-inft/Gh-inft	miR167	55531	39074	-0.308236	4.37894e-232
Gb-inft/Gh-inft	miR2910	10589	7292	-0.339332	1.59212e-54
Gb-inft/Gh-inft	miR3514	16	11	-0.341766	0.563255
Gb-inft/Gh-inft	miR865	51	34	-0.386091	0.230332
Gb-inft/Gh-inft	miR2643	226	149	-0.402164	0.00795943
Gb-inft/Gh-inft	miR3522	125	81	-0.427083	0.0374043
Gb-inft/Gh-inft	miR862	27	17	-0.468612	0.302128
Gb-inft/Gh-inft	miR896	804	498	-0.492201	1.50171e-09
Gb-inft/Gh-inft	miR399	326	198	-0.520523	5.2379e-05
Gb-inft/Gh-inft	miR156	307931	182260	-0.557761	0
Gb-inft/Gh-inft	miR2105	182	101	-0.650727	0.000227261
Gb-inft/Gh-inft	miR1514	124	58	-0.897379	6.03777e-05
Gb-inft/Gh-inft	miR2911	228985	106871	-0.900534	0
Gb-inft/Gh-inft	miR866	68	31	-0.934424	0.00221168
Gb-inft/Gh-inft	miR869	170	77	-0.943764	9.29209e-07
Gb-inft/Gh-inft	miR821	166	67	-1.1101	3.07641e-08
Gb-inft/Gh-inft	miR397	968	387	-1.12382	8.37689e-42
Gb-inft/Gh-inft	miR2093	69	25	-1.26582	8.17829e-05
Gb-inft/Gh-inft	miR808	49	17	-1.32843	0.000598317
Gb-inft/Gh-inft	miR855	60	17	-1.62061	1.02968e-05
Gb-inft/Gh-inft	miR477	1982	545	-1.66378	2.97858e-150
Gb-inft/Gh-inft	miR419	24726	6024	-1.83839	0
Gb-inft/Gh-inft	miR835	2984	660	-1.97786	1.04261e-284
Gb-inft/Gh-inft	miR845	148	32	-2.01062	6.4542e-16
Gb-inft/Gh-inft	miR1533	84	17	-2.10604	4.14409e-10
Gb-inft/Gh-inft	miR479	1153	217	-2.21078	7.52503e-128
Gb-inft/Gh-inft	miR2610	19	3	-2.4638	0.00152494
Gb-inft/Gh-inft	miR1520	187	28	-2.54067	1.02565e-25
Gb-inft/Gh-inft	miR1444	212	25	-2.88523	5.70182e-33
Gb-inft/Gh-inft	miR2118	821	85	-3.073	4.23379e-131
Gb-inft/Gh-inft	miR2101	48	4	-3.3863	1.39955e-09
Gb-inft/Gh-inft	miR1222	26	2	-3.50128	8.58153e-06
Gb-inft/Gh-inft	miR1115	546	38	-3.64599	5.83113e-102
Gb-inft/Gh-inft	miR1077	95	5	-4.04916	2.76332e-20
Gb-inft/Gh-inft	miR2628	76	4	-4.04926	1.84502e-16
Gb-inft/Gh-inft	miR1886	668	24	-4.59992	3.20537e-146
Gb-inft/Gh-inft	miR1132	1145	37	-4.75285	3.06535e-254
Gb-inft/Gh-inft	miR833	21	0	-7.05907	2.06135e-06
Gb-inft/Gh-inft	miR476	28	0	-7.47411	2.56588e-08
Gb-inft/Gh-inft	miR173	36	0	-7.83668	1.70683e-10
Gb-inft/Gh-inft	miR2633	63	0	-8.64404	7.66756e-18
Gb-inft/Gh-inft	miR1140	433	0	-11.425	1.57127e-118
Gb-inft/Gh-inft	miR2645	593	0	-11.8787	4.52187e-162
Gb-inft/Gh-inft	miR2644	729	0	-12.1765	4.42105e-199
Gb-inft/Gh-inft	miR2666	3294	0	-14.3524	0
