# Supplementary material for: Genome-Wide Profiling of miRNAs and Other Small Non-Coding RNAs in the Verticillium dahliae–Inoculated Cotton Roots
Source: PLoS One. 2012 Apr 25;7(4):e35765. doi: 10.1371/journal.pone.0035765 (PMC3338460; doi:10.1371/journal.pone.0035765)
Supplement: Table S4 — Different expression of candidate endogenous siRNAs between mock- and Verticillium-infected G. barbadense roots. (XLS) [file pone.0035765.s007.xls]

## Sheet: specially expressed in Gb-mock
Sequences which were specially expressed in Gh-mock	Copies
<TGAAATGACTTGAGAGGTGTA	4199
<GTGAAATGACTTGAGAGGTGTA	2580
<GAGGTGTAGGATAAGTGGGAGC	1693
<GATAACTCGACGGATCGCAC	1499
<GCATGCCTGTCGGGACCCGA	1486
<CTCGTGTGGAACAAAAGGGTA	1209
<TTGAGAGGTGTAGGATAAGTG	1059
<CTCTGATGATTCATGATAACT	939
<TCGACGGATCGCACGGCCTTT	911
<CCTGTCGGGACCCGAAAGAT	759
<CCGGGCGGAAGACATTGTCAGG	614
<ATCGTTCGTCTGACTTGGGTA	533
<ATGATTCATGATAACTCGACG	515
<TGATGATTCATGATAACTCGAC	449
<AATCGTTCGTCTGACTTGGGTA	429
<CTCGTGTGGAACAAAAGGGTAA	372
<AGGGTAAAAGCTCGTTTGATT	343
<GGGTAAAAGCTCGTTTGATTCT	340
<TAACGCAGGTGTCCTAAGATGAG	313
<ACGGGTGACGGAGAATTAGGG	302
<TCGTTCGTCTGACTTGGGTAT	299
<TTGTTTGATGGTATTTGCTAC	290
<GGGTAGAATCCTTTGCAGAC	279
<CAACTTTCGATGGTAGGATAGT	273
<CCGATCCGGGCGGAAGACAT	272
<AAATCGTTCGTCTGACTTGGGTAT	257
<TGACGGAGAATTAGGGTTCGAT	256
<AACGCAGGTGTCCTAAGATGA	244
<AACGGGCTTGGCAGAATCAGCG	244
<AGTTTGTTTGATGGTATTTGCTAC	234
<GTGTGGAACAAAAGGGTAAAAG	227
<AGATAAAAGGTCGACGCGGGC	207
<CCTAAGATGAGCTCAACGAG	207
<ACTTGAGAGGTGTAGGATAAGT	202
<AAAGGGCAGGGACGTAGTCAA	199
<TTTGTTTGATGGTATTTGCT	195
<ATGATAACTCGACGGATCGCACGG	193
<TAAAAGGTCGACGCGGGCTTTGCC	189
<GGTGTAGGATAAGTGGGAGCT	185
<GATAACGCAGGTGTCCTAAGATGA	179
<AACTTTCGATGGTAGGATAGTG	175
<CTCGTGTGGAACAAAAGGGTAAAA	172
<GTGTGGAACAAAAGGGTAAA	170
<GACGGAGAATTAGGGTTCGAT	152
<CGGGGAGGTAGTGACAATAAA	144
<GCCTGTCGGGACCCGAAAGATG	135
<TTGCTCTGATGATTCATGATA	135
<AAAGAAGACCCTGTTGAGCT	134
<GACAATAAATAACAATACCGG	134
<AAATAACAATACCGGGCTCTAT	131
<AACGGGCTTGGCAGAATCAG	131
<CGACCTTGATCTTCTGAGAAG	131
<TCTATGAGTCTGGTAATTGG	130
<AATAACAATACCGGGCTCTAT	126
<AATGATAGGAAGAGCCGACAT	123
<TAACTCGACGGATCGCACGGC	118
<CGGAGAGGGAGCCTGAGAAAC	116
<TGATAACTCGACGGATCGCACGGC	115
<GCAGAATCAGCGGGGAAAGA	112
<ACGGAGAATTAGGGTTCGAT	110
<CCGGCGACGCATCATTCAAATTTC	110
<GAGTGAGAGCATGCCTGTCGGGAC	109
<GCTCTGATGATTCATGATAAC	108
<GAAGACCCTGTTGAGCTTGAC	106
<GATCCGGGCGGAAGACATTGTC	105
<ACTCGACGGATCGCACGGCCTT	104
<ATAACTCGACGGATCGCACGGC	102
<TGTGGAACAAAAGGGTAAAA	102
<TCGTGTGGAACAAAAGGGTAAA	101
<ATCCTGACACGGGGAGGTAG	100
<CTCGACGGATCGCACGGCCT	99
<GAAAGACTAATCGAACCGTCTA	94
<GCAGAATCAGCGGGGAAAGAAG	93
<CGGCGACGCATCATTCAAATTTC	91
<CCACATCCAAGGAAGGCAGCA	86
<TGGAACAAAAGGGTAAAAGCTC	81
<AGTGAGAGCATGCCTGTCGG	80
<TCCCTGGAGCGTAATTCCCACC	77
<GAGTGAGAGCATGCCTGTCGG	75
<GTGAATCGGAGGCGGGGCACG	75
<GATGATTCATGATAACTCGAC	74
<TGGCAGAATCAGCGGGGAAAGAA	73
<CCTAAGATGAGCTCAACGAGAACAG	71
<TCGTGTGGAACAAAAGGGTAAAAG	69
<CGCAGGTGTCCTAAGATGAGCT	67
<ACTTGAGAGGTGTAGGATAAGTGG	66
<TATTTGCTACTCGGATAACCGT	66
<ACACGGGGAGGTAGTGACAATA	65
<TGGTGACGGGTGACGGAGAATTAG	63
<GTGAACTATGCCTGAGCGGGGC	61
<CCGTTGCTCTGATGATTCATG	60
<GCAGGTGTCCTAAGATGAGCT	59
<TTGGCTGGGGCGGCACATCTGTT	59
<GGGTTCGAGTGAGAGCATGCCTGT	57
<AGTGAGAGCATGCCTGTCGGGAC	56
<GCTCTATGAGTCTGGTAATTG	56
<CCCCTCTTTTTGGACCCAAG	55
<GAAAGAAGACCCTGTTGAGCT	55
<GAGAGGTGTAGGATAAGTGGG	55
<TACTATGGTGGTGACGGGTGAC	55
<TGAGAAGGGTTCGAGTGAGAG	55
<TCAACTTTCGATGGTAGGATAGTG	54
<CCCTGGAGCGTAATTCCCACC	53
<GCCGATCCGGGCGGAAGACA	53
<GAGAGGTGTAGGATAAGTGGGAGC	50
<CAACTTTCGATGGTAGGATAGTG	49
<TTGGCTGGGGCGGCACATCTGTTA	49
<TTCTGAGAAGGGTTCGAGTGA	48
<ATAACGCAGGTGTCCTAAGAT	47
<CGCCCTCGACCTATTCTCAA	46
<CTAAGATGAGCTCAACGAGAAC	46
<CAAATCGTTCGTCTGACTTGG	44
<TGTCGGGACCCGAAAGATGGT	43
<AATCTCGTGTGGAACAAAAGGG	42
<CAAAGGGCAGGGACGTAGTCA	42
<TCTCGTGTGGAACAAAAGGG	42
<AAGCTGATTGGCGGGATCCC	41
<GTTTGGCTGGGGCGGCACATCTGTT	41
<TAACCGTAGTAATTCTAGAGCTAA	41
<ATAAGTGGGAGCTCTCGGGCG	39
<TCCCTGGAGCGTAATTCCCAC	39
<AAATCTCGTGTGGAACAAAAGGG	38
<TCCTGACACGGGGAGGTAGTGAC	38
<GTGCAAATCGTTCGTCTGACT	37
<TTCTGGAAGGGATGCATTTATT	37
<GCTCTCGGGCGAAATTGAAAT	36
<TAACAATACCGGGCTCTATG	36
<GACGGATCGCACGGCCTTTGTGC	35
<GACGCATCATTCAAATTTCT	34
<ATACCACTACTTTTAACGTTAT	33
<CTGTTGAGCTTGACTCTAGTC	33
<GTGGAACAAAAGGGTAAAAGC	33
<TATGGTGGTGACGGGTGACGGA	33
<ATAACCGTAGTAATTCTAGAGCT	32
<CGACCTTGATCTTCTGAGAAGG	32
<CGACTTTGTGAAATGACTTGAGAG	32
<AAAGGTCGACGCGGGCTTTGCCC	31
<TAAATAACAATACCGGGCTCTA	31
<AATCTCGTGTGGAACAAAAGG	30
<AGTAGCTGGTTCCCTCCGAAGTTT	30
<CAAAGGGCAGGGACGTAGTCAA	30
<CGGCTACCACATCCAAGGAAG	30
<TTCGAGTGAGAGCATGCCTGTCGG	30
<AACCGTAGTAATTCTAGAGCTAA	29
<AACTCTGGTGGAGGCCCGCAGC	29
<CGACGCATCATTCAAATTTC	29
<GCCCGTTGCTCTGATGATTCAT	29
<TAGCTGGTTCCCTCCGAAGTTTCC	29
<AACCGTAGTAATTCTAGAGCTAAT	28
<GAAACTCTGGTGGAGGCCCGCAGC	28
<GACGGATCGCACGGCCTTTGTG	28
<TAGGATAGTGGCCTACTATGGTGG	28
<CGACGGATCGCACGGCCTTTG	27
<GTTTCCCTCAGGATAGCTGGA	27
<TACCACATCCAAGGAAGGCAGC	27
<CCCCTCTTTTTGGACCCAAGGC	26
<GGGGCGAAAGACTAATCGAACC	26
<AGTGACAATAAATAACAATAC	25
<CTAAGATGAGCTCAACGAGAACAGA	25
<TCTGGAAGGGATGCATTTAT	25
<ACAATAAATAACAATACCGGG	24
<ATGGTGAACTATGCCTGAGC	24
<AGTAGCTGGTTCCCTCCGAAGTTTC	23
<CGACTTTGTGAAATGACTTGAGA	23
<GACTTTGTGAAATGACTTGAGAGG	23
<AAGAAGACCCTGTTGAGCTTG	22
<ACGTGCAAATCGTTCGTCTGAC	22
<AGTGAGAGCATGCCTGTCGGGACC	22
<CTACCACATCCAAGGAAGGCA	22
<TCTGGAAGGGATGCATTTATTA	22
<ACGGATCGCACGGCCTTTGTG	21
<AGTGACAATAAATAACAATA	21
<CCCGTTGCTCTGATGATTCAT	21
<ACCCTGTTGAGCTTGACTCTA	20
<GAGAGGTGTAGGATAAGTGGGA	20
<AGCTGGTTCCCTCCGAAGTTTCC	19
<AGGGTTCGAGTGAGAGCATGCCTGT	19
<CACACACCCATGCTTTGATGT	19
<CCGTAGTAATTCTAGAGCTA	19
<TCCCTGGAGCGTAATTCCCACCG	19
<TCCGACTTTGTGAAATGACTTGAG	19
<GACCCTGTTGAGCTTGACTCTA	18
<GGGGCGGCACATCTGTTAAAAG	17
<GGTGTCCTAAGATGAGCTCAACGAG	17
<TGAAATGACTTGAGAGGTGTAG	17
<AAAGATAACGCAGGTGTCCTAA	16
<AAATCGTTCGTCTGACTTGG	16
<AAATCTCGTGTGGAACAAAAG	16
<AATCTCAGTGGATCGTGGCAGC	16
<CGAGTGAGAGCATGCCTGTCGGGA	16
<GGACCCAAGGCCGGCTTCGG	16
<GGAGCTCTCGGGCGAAATTGAA	16
<GTGTCCTAAGATGAGCTCAACGAG	16
<AGAATCAGCGGGGAAAGAAG	15
<AGATAACGCAGGTGTCCTAAGA	15
<ATTTATTAGATAAAAGGTCGA	15
<CAACAAACCCCGACTTCTGGAAG	15
<GAAAGAAGACCCTGTTGAGCTT	15
<TCGTCTGACTTGGGTATAGGGG	15
<AGATAACGCAGGTGTCCTAAG	14
<ATTTATTAGATAAAAGGTCGAC	14
<CAGAAATCTCGTGTGGAACAAAA	14
<CGACGGATCGCACGGCCTTTGTGC	14
<GTTGCTCTGATGATTCATGATAA	14
<TACCACTACTTTTAACGTTATTT	14
<TTGCCCGTTGCTCTGATGATTCAT	14
<AAGACCCTGTTGAGCTTGACTCTA	13
<ATCTCAGTGGATCGTGGCAGC	13
<CCCTGTTGAGCTTGACTCTAGT	13
<CTTGGCAGAATCAGCGGGGAAAGA	13
<CAAAAGGGTAAAAGCTCGTT	12
<CGACCTTGATCTTCTGAGAAGGG	12
<GAGCTCATCTTAGGACACCT	12
<GCAACAAACCCCGACTTCTGGAA	12
<GGCGACGCATCATTCAAATTTCTG	12
<GGGGCGGCACATCTGTTAAAAGA	12
<TCTATGAGTCTGGTAATTGGAAT	12
<TCTCGGGCGAAATTGAAATA	12
<AAACGGCTACCACATCCAAGGA	11
<AATTTCAAAGATTACCCGGGC	11
<ACAATACCGGGCTCTATGAGTC	11
<AGTAGCGGGACGTTCTGTCAAT	11
<CAGAACATCTAAGGGCATCAC	11
<CCGACCTTGATCTTCTGAGAAGG	11
<GACCGACCTTGATCTTCTGA	11
<GTGGGAGCTCTCGGGCGAAATTGA	11
<TCCTAAGATGAGCTCAACGAGAAC	11
<AGGCCCGCAGCGATACTGACGT	10
<CGTAGTAATTCTAGAGCTAATAC	10
<GAAGGGATGCATTTATTAGATA	10
<GGTGCACCGCCGACCGACCTT	10
<GTAAAAGCTCGTTTGATTCTG	10
<TAAATAACAATACCGGGCTCT	10
<TCCGGAGAGGGAGCCTGAGAAAC	10
<TGCCGGCGACGCATCATTCAA	10
<AAGTGATCGAGCGATGACAAC	9
<AGAAATCTCGTGTGGAACAAAAG	9
<AGGGATGCATTTATTAGATAAAAG	9
<AGTAGCTGGTTCCCTCCGAAG	9
<ATCTTCTGAGAAGGGTTCGAGTGA	9
<ATTCAAATTTCTGCCCTATCA	9
<ATTTCTGCCCTATCAACTTTC	9
<CCGACTTCTGGAAGGGATGCA	9
<CGGCGACGCATCATTCAAATTTCTG	9
<CTTTTTGGACCCAAGGCCGGC	9
<GCATCATTCAAATTTCTGCCCTA	9
<GTTCTATCGGGTAAAGCCAATG	9
<AAAAGCTCGTTTGATTCTGA	8
<AGTAATTCTAGAGCTAATACGTGC	8
<AGTAGACAGGGACAGTGGGAAT	8
<CAGAAATCTCGTGTGGAACAAA	8
<CCACTACTTTTAACGTTATTT	8
<TCTAGTAGCTGGTTCCCTCCGAAG	8
<TGAAATACCACTACTTTTAACG	8
<TGGAAGGGATGCATTTATTAG	8
<TTATTCCGTGAATCGGAGGCGGG	8
<AAATTTCTGCCCTATCAACTT	7
<AAGATGAGCTCAACGAGAACA	7
<AGCAAGGCCACTCTGCCACTTA	7
<CCGACCTTGATCTTCTGAGAAGGG	7
<CCGTTGCTCTGATGATTCATGA	7
<CCTTGGAGACCTGATGCGGTTA	7
<CCTTTTCCCGAGGTTACGGAT	7
<CTTGACTCTAGTCCGACTTTGTGAA	7
<GAGACAAGCATATGACTACTGGCA	7
<GCGAAAGACTAATCGAACCGTCT	7
<GTGCCGGCGACGCATCATTC	7
<TAGAGCTAATACGTGCAACA	7
<TCTAGTAGCTGGTTCCCTCCGA	7
<TCTCAGTGGATCGTGGCAGCA	7
<TCTTCTGAGAAGGGTTCGAGT	7
<TGGAAGGGATGCATTTATTA	7
<TGTTTGATGGTATTTGCTACTCGG	7
<AAAAACACGATCGCCTGCCAGT	6
<AAACGGCTACCACATCCAAG	6
<AATGATGCGTCGCCGGCACAAAGG	6
<AGCTGGAGCCCTTAGCGAGTT	6
<CAATAAATAACAATACCGGGCT	6
<CGACGGATCGCACGGCCTTTGTG	6
<CGCATCATTCAAATTTCTGCC	6
<CGCCCTCGACCTATTCTCAAAC	6
<CGGAGAATTAGGGTTCGATTCCG	6
<GACTCTAGTCCGACTTTGTGA	6
<GATACTGACGTGCAAATCGT	6
<GTGGAGGCCCGCAGCGATACTGAC	6
<TAGTGACAATAAATAACAAT	6
<AATCAGCGGGGAAAGAAGACC	5
<ACAATGATAGGAAGAGCCGAC	5
<CAAATTTCTGCCCTATCAACT	5
<CACTCGGTCCTCCGGATTTTC	5
<CATCATTCAAATTTCTGCCCTAT	5
<CCAACAATTGCAATGATCTAT	5
<CCGGCCGATCCGGGCGGAAGACAT	5
<CGACGCATCATTCAAATTTCTGCC	5
<CGGCGGGTAGAATCCTTTGCA	5
<CGGCTACCACATCCAAGGAAGGC	5
<CTCGGGCGAAATTGAAATAC	5
<CTGTTCGTCGCCCGGGGAAGGC	5
<CTTAGGACACCTGCGTTATCT	5
<GAAATACCACTACTTTTAACG	5
<GCGGCACATCTGTTAAAAGATAA	5
<GCTGACATGAGTAACGAGAAA	5
<GGGATCCCTCGCGGGTGCACC	5
<GTAGTGACAATAAATAACAATACC	5
<GTGCAAATCGTTCGTCTGACTTGG	5
<TGGCCTACTATGGTGGTGACG	5
<AAAACACGATCGCCTGCCAGT	4
<AACAAACCCCGACTTCTGGA	4
<AATCAGAATCAAACGAGCTTTTAC	4
<ACGCGCTGTCGGACGGGCTTC	4
<AGAAAGAGCTCTCAGTCTGTCAA	4
<AGCTCTAGAATTACTACGGTTATC	4
<AGGATAAGTGGGAGCTCTCGGG	4
<AGGGACCATCGCAATGCTTTGT	4
<ATACGTGCAACAAACCCCGAC	4
<ATCTTCTGAGAAGGGTTCGAGTG	4
<ATTGAAATACCACTACTTTTA	4
<CAATACCGGGCTCTATGAGTCT	4
<CAGACAAATCGCTCCACCAACT	4
<CCACTCTGCCACTTACAATAC	4
<CCATCGACATCATACGCTCTA	4
<CGCTTACTAGGAATTCCTCGT	4
<CGGCTACCACATCCAAGGAAGGCA	4
<CTAGGCCTGTATTCGGAGTT	4
<CTAGGCCTGTATTCGGAGTTTCCC	4
<CTCATAGAGCCCGGTATTGTTA	4
<GACCTTGATCTTCTGAGAAGGGTT	4
<GACGTGCAAATCGTTCGTCTGA	4
<GACTTTGTGAAATGACTTGAGA	4
<GAGAACAGAAATCTCGTGTGG	4
<GCCTTTGTGCCGGCGACGCATC	4
<GCTGACATGAGTAACGAGAAATCC	4
<GCTGTTCACCTTGGAGACCTGA	4
<GTAGACAGGGACAGTGGGAAT	4
<TCACCGAAGCGACGAGACCTTGA	4
<TCGAACCGTCTAGTAGCTGGT	4
<TCTCGGGCGAAATTGAAATAC	4
<TGAATTCTGCTTCACAATGAT	4
<TTAACGTTATTTTACTTATTCC	4
<TTGCGACGCGGCCATCAGTA	4
<TTTGCCCGTTGCTCTGATGATT	4
<TTTTCCCGAGGTTACGGATCC	4
<AAAAGCTCGTTTGATTCTGATTTC	3
<AAATTTGAATGATGCGTCGCCG	3
<AACAGAAATCTCGTGTGGAACA	3
<AACGACCATGGAATGCAACATTAA	3
<AATTACCCAATCCTGACACG	3
<AATTTCTGCCCTATCAACTTT	3
<ACAAAGGCCGTGCGATCCGTCGAG	3
<ACGGAATAAGTAAAATAACGT	3
<AGAATCAAACGAGCTTTTACCC	3
<AGCGTAATTCCCACCGAGCGGC	3
<AGGGATGCATTTATTAGATAAAA	3
<ATACTCCCCCCGGAACCCAAA	3
<ATAGACTCGTTGAATACATCAG	3
<ATCAGTAGGGTAAAACTAACCTG	3
<ATGAGTCTGGTAATTGGAATGA	3
<ATTCCGGAGAGGGAGCCTGAGA	3
<ATTGTTATTTATTGTCACTAC	3
<ATTTCAATTTCGCCCGAGAG	3
<CAAAGGATGGCTGCTTCCAAG	3
<CAACTAAGAACGGCCATGCAC	3
<CACTTGGTGAATTCTGCTTCA	3
<CAGAAATTTGAATGATGCGTC	3
<CATCAGAGCAACGGGCAAAGC	3
<CATCGACATCATACGCTCTACTGA	3
<CCGCGGGAGCAGCTCGAGCAGT	3
<CCGTAACCCGGCTTCCGGTTCA	3
<CGAAGCGACGAGACCTTGAAA	3
<CGACAAAGGGCTGAATCTCAG	3
<CGACTGTTCGTCGCCCGGGGAA	3
<CGAGCGATGACAACCAGGAGGT	3
<CGCTGCGTCCCGGTTCAGGAA	3
<CTCAACGAGAACAGAAATCTC	3
<CTGAATTTGTTCATACTTACA	3
<CTGACGTGCAAATCGTTCGTCT	3
<CTTCTGAGAAGGGTTCGAGTGAGAG	3
<CTTTCTGCGTTCAGTCAATCTAC	3
<GAAATGACTTGAGAGGTGTAG	3
<GAACAGAAATCTCGTGTGGAAC	3
<GAAGCGACGAGACCTTGAAAGC	3
<GAATCATCAGAGCAACGGGCA	3
<GAATTACTATTGCGACGCGGCC	3
<GATAGGCCACGCTTTCACGGTT	3
<GATCGATCGGTTTCGGGTCAA	3
<GCAAATCGTTCGTCTGACTTGGGT	3
<GCAAATTACCCAATCCTGACA	3
<GCTGGATAGTAGACAGGGACA	3
<GGGATGCATTTATTAGATAAAAG	3
<GGGGAAAGAAGACCCTGTTGAG	3
<GTAAAAGCTCGTTTGATTCTGA	3
<GTAGTGACAATAAATAACAATA	3
<GTGACGGAGAATTAGGGTTCG	3
<GTGTAGCTAGTTAGCAGGCTG	3
<GTGTCCTAAGATGAGCTCAA	3
<GTTATTTTACTTATTCCGTGA	3
<GTTTTAATTAAACAGTCGGA	3
<TACCCTTTTGTTCCACACGAGA	3
<TAGCGACTGTTTATTAAAAACA	3
<TAGCGGGACGTTCTGTCAATCG	3
<TAGGCCTGTATTCGGAGTTTCC	3
<TAGGGTAAAACTAACCTGTCT	3
<TCAAGGTCTCGTCGCTTCGGT	3
<TCTACTGAAATAGATTTCGCGG	3
<TCTCGTTACTCATGTCAGCAT	3
<TCTGAATTTGTTCATACTTACACA	3
<TGAATCTCAGTGGATCGTGGC	3
<TGCTGACATGAGTAACGAGAAAT	3
<TGTCAGTAGCGGGACGTTCTGTC	3
<TTACCCTTTTGTTCCACACGA	3
<TTAGCTCTAGAATTACTACGG	3
<TTCAAGGTCTCGTCGCTTCGG	3
<TTCACAATGATAGGAAGAGCCGA	3
<TTCCCTTGCCTACATTGTTCCA	3
<TTCTGCTTCACAATGATAGGA	3
<TTGAAATACCACTACTTTTAACG	3
<TTGGAGACCTGATGCGGTTAT	3
<TTGTGCCGGCGACGCATCAT	3
<TTGTTATTTATTGTCACTAC	3
<TTTGTTCCACACGAGATTTCT	3
<AAAAGCTCGTTTGATTCTGATTTCC	2
<AAAGGATTCTACCCGCCGCTC	2
<AACATCTAAGGGCATCACAG	2
<AAGCGACGAGACCTTGAAAG	2
<AAGGGCAGGGACGTAGTCAA	2
<AAGGTCTCGTCGCTTCGGTGAAT	2
<AATCAAACGAGCTTTTACCCTT	2
<AATCCTTTTCCCGAGGTTACG	2
<ACAAAGGCCGTGCGATCCGTCGA	2
<ACACCTCTCAAGTCATTTCACA	2
<ACATCTAAGGGCATCACAGAC	2
<ACATGCATGGCTTAATCTTTG	2
<ACCAACTAAGAACGGCCATGC	2
<ACCAGAGGCTGTTCACCTTGG	2
<ACCGCCGACCGACCTTGATCT	2
<ACCGCCGACCGACCTTGATCTTC	2
<ACCGGACACCACGCGACGTGCG	2
<ACCTCCCCGTGTCAGGATTGGGTA	2
<ACCTTTGATCCGTTGAGCGAGAG	2
<ACTCCCTAACGTTGCCGTCAGCC	2
<ACTTCTGGAAGGGATGCATTT	2
<AGAAATTTGAATGATGCGTCGCCG	2
<AGAATCAGCGGGGAAAGAAGACC	2
<AGACTCGTTGAATACATCAGT	2
<AGAGCCCGGTATTGTTATTTAT	2
<AGATCGATCGGTTTCGGGTCAA	2
<AGCTCTAGAATTACTACGGTTAT	2
<AGCTGATGACTCGCGCTTACTA	2
<AGGCTCCCTCTCCGGAATCGA	2
<AGGGACGTAGTCAACGCGAGCTGA	2
<AGGGTAAAACTAACCTGTCTCACG	2
<AGTCTGAATTTGTTCATACTTACA	2
<ATAAATAACAATACCGGGCT	2
<ATAACGTTAAAAGTAGTGGTA	2
<ATACGAATCGAAGCGACAAAG	2
<ATACTTACACATGCATGGCTT	2
<ATCATGAATCATCAGAGCAACGGG	2
<ATCCAACACTTGGTGAATTC	2
<ATCCCTGTGGTAACTTTTCTGA	2
<ATCCTTTTCCCGAGGTTACGG	2
<ATCCTTTTCCCGAGGTTACGGATC	2
<ATCGGGGAAGGTTTTTGGTGAC	2
<ATCTCAGTGGATCGTGGCAG	2
<ATCTGCACCGACGGCCGCTCCG	2
<ATCTTCTGAGAAGGGTTCGAG	2
<ATGAAATTTCAAAGATTACCC	2
<ATGACCACCGTCCTGCTGTCTTA	2
<ATGAGTACGACCGGGCGCAGA	2
<ATGATGCGTCGCCGGCACAA	2
<ATGATGCGTCGCCGGCACAAAG	2
<ATGCATCAACGGTTCTTTTTATA	2
<ATGGCACCGAAAATGTATCAG	2
<ATTACCAGACTCATAGAGCCC	2
<ATTAGGGTTCGATTCCGGAGA	2
<ATTCTGCTTCACAATGATAGGA	2
<ATTGACTGAACGCAGAAAGCCT	2
<ATTGTTATTTATTGTCACTACC	2
<ATTGTTCCATTGACCAGAGGCT	2
<ATTTCACAAAGTCGGACTAG	2
<ATTTGTTCATACTTACACAT	2
<CAAACCCCGACTTCTGGAAGGG	2
<CAATAAATAACAATACCGGGCTCT	2
<CAATACCGGGCTCTATGAGT	2
<CAATCCTTACTATGTCTGGAC	2
<CAATTGCAATGATCTATCCCC	2
<CACAATGATAGGAAGAGCCGACATC	2
<CACCAACTAAGAACGGCCATGC	2
<CACCTTGGAGACCTGATGCGGTT	2
<CACGGCCCCTCTTTTTGGACC	2
<CAGACCTGTTATTGCCTCAAA	2
<CAGTCGGTCTCACAGTCAGGCAG	2
<CATACTCCCCCCGGAACCCAA	2
<CATACTCCCCCCGGAACCCAAA	2
<CATCAGTAGGGTAAAACTAA	2
<CATCTTAGGACACCTGCGTTATC	2
<CATTCGCAGTTTCACAGTCTG	2
<CATTGACCAGAGGCTGTTCAC	2
<CCACTCTGCCACTTACAATACC	2
<CCCGAGGTTACGGATCCATTTT	2
<CCGAAGGTCTAAAGGATCGAT	2
<CCGCCGACCGACCTTGATCTTCT	2
<CCGGATTTTCAAGGGCCGCCGG	2
<CCGGCCGATCCGGGCGGAAGAC	2
<CCGTCTCTTAGGATCGACTAA	2
<CCTCCGTGTAGCTAGTTAGCA	2
<CCTTAGCGAGTTCTATCGGGTAA	2
<CCTTCCTTGGATGTGGTAGCCGTT	2
<CGAATGGCTCATTAAATCAGTTAT	2
<CGACCTTTTATCTAATAAATGC	2
<CGACGCGGGCTTTGCCCGTTGC	2
<CGAGAGCTCCCACTTATCCTA	2
<CGAGTTATCATGAATCATCAGA	2
<CGCACCGGACACCACGCGAC	2
<CGCACCGGACACCACGCGACGT	2
<CGCAGTTGGGCACCGTAACC	2
<CGGACTCCCTAACGTTGCCGTC	2
<CGGGGCTAGTTGATTCGGCAG	2
<CGTACCAGTTCTGAGTCGAC	2
<CGTGCGGTGCTCTTCCGGCCG	2
<CGTTATTTTACTTATTCCGTGAA	2
<CGTTGAGCTCATCTTAGGAC	2
<CGTTGAGCTCATCTTAGGACACCT	2
<CTATGAACGCTTGGCTGCCAC	2
<CTCAAGTCATTTCACAAAGTCGGA	2
<CTCCTGGTTGTCATCGCTCGA	2
<CTGAATTTGTTCATACTTACAC	2
<CTGATGACTCGCGCTTACTAGG	2
<CTGATGACTCGCGCTTACTAGGA	2
<CTGCCACTTACAATACCCCGT	2
<CTGGACGCGCTGTCGGACGGGC	2
<CTGTTCACCTTGGAGACCTGA	2
<CTTACTAGGAATTCCTCGTT	2
<CTTCCCTTGCCTACATTGTTCC	2
<CTTCGGCCGGCCGATCCGGG	2
<CTTGCCTACATTGTTCCATTG	2
<CTTGGATGTGGTAGCCGTTTCT	2
<CTTGGCTGTGGTTTCGCTGGAT	2
<CTTTTGTTCCACACGAGATTTC	2
<GAAATAGATTTCGCGGAAAACCA	2
<GAAATTTCAAAGATTACCCGGGCC	2
<GAAGACCAACAATTGCAATGATCT	2
<GAAGCGACGAGACCTTGAAAG	2
<GAATCATCAGAGCAACGGGCAA	2
<GAATGATGCGTCGCCGGCACA	2
<GACCTTGATCTTCTGAGAAGGG	2
<GAGCGATGACAACCAGGAGGT	2
<GAGTACGACCGGGCGCAGACGG	2
<GATGGTAGGATAGTGGCCTAC	2
<GATTCCGGAGAGGGAGCCTGAGA	2
<GATTTCTGTTCTCGTTGAGCT	2
<GCAAATTACCCAATCCTGAC	2
<GCAACGCCCTCGACCTATTC	2
<GCCGACCGACCTTGATCTTCT	2
<GCCGACCGACCTTGATCTTCTGA	2
<GCCTACTATGGTGGTGACGGGTGA	2
<GCCTTTGTGCCGGCGACGCATCAT	2
<GCGGCGGGTAGAATCCTTTGC	2
<GCGGGTGCACCGCCGACCGAC	2
<GCTGTCGGACGGGCTTCCCCC	2
<GCTGTTCACCTTGGAGACCTGAT	2
<GGCTCTATGAGTCTGGTAATT	2
<GGCTTGGCAGAATCAGCGGGG	2
<GTAGTGACAATAAATAACAATAC	2
<GTGAAATGACTTGAGAGGTGTAG	2
<GTGCTCTTCCGGCCGCTGGAC	2
<GTGGCCTACTATGGTGGTGAC	2
<GTTAAAAGTAGTGGTATTTCAATT	2
<GTTATTTTACTTATTCCGTGAAT	2
<GTTCACCTTGGAGACCTGATGCGG	2
<GTTCTGTCAATCGGGGAAGGT	2
<GTTGCTCTGATGATTCATGA	2
<TACCCTTTTGTTCCACACGA	2
<TACTGGAAATCAGAATCAAACGAG	2
<TATCCGATCTTGGTTGGCCTT	2
<TATGAGTACGACCGGGCGCAG	2
<TCAAAGATTACCCGGGCCTG	2
<TCAGCCGCTGCGTCCCGGTTC	2
<TCATTTCACAAAGTCGGACTAG	2
<TCCAAAAAGAGGGGCCGTGCC	2
<TCCAGAAGTCGGGGTTTGTTGCAC	2
<TCCGATCTTGGTTGGCCTTTC	2
<TCCGGAGAGGGAGCCTGAGA	2
<TCCTCGTTGAAGACCAACAA	2
<TCGACTGTTCGTCGCCCGGGG	2
<TCGAGCGATGACAACCAGGAG	2
<TCGATTCCGGAGAGGGAGCCTGA	2
<TCGTTTGATTCTGATTTCCA	2
<TCTAAAGGATCGATAGGCCACGCT	2
<TCTCCGGACTCCCTAACGTTG	2
<TCTCGTTCGTTAACGGAATTA	2
<TCTCGTTGAGCTCATCTTAGGA	2
<TCTCGTTGAGCTCATCTTAGGACA	2
<TCTGGTGGAGGCCCGCAGCGAT	2
<TGAATACATCAGTGTAGCGCG	2
<TGACAATGTCTTCCGCCCGGAT	2
<TGACAGAACGTCCCGCTACTGA	2
<TGAGCGGGGCGAAGCCAGAGGA	2
<TGCCCTATCAACTTTCGATG	2
<TGCGTCGCCGGCACAAAGGCCG	2
<TGCTCTTCCGGCCGCTGGACC	2
<TGGGAATTACGCTCCAGGGAG	2
<TGGGAATTACGCTCCAGGGAGG	2
<TTAAAAGTAGTGGTATTTCAATT	2
<TTACCCAATCCTGACACGGGGA	2
<TTCCACACGAGATTTCTGTTCT	2
<TTCCATTGACCAGAGGCTGTT	2
<TTCCGAAGGTCTAAAGGATCG	2
<TTCCTCGTTGAAGACCAACAAT	2
<TTCGGGTCAAATAGGAAGAA	2
<TTCTCAGGCTCCCTCTCCGGA	2
<TTCTCGTTACTCATGTCAGCATT	2
<TTGGAAGCAGCCATCCTTTGA	2
<TTGTGCCGGCGACGCATCATTC	2
<TTGTTCATACTTACACATGCA	2
<TTTACTTATTCCGTGAATCGGA	2
<TTTCAAGGTCTCGTCGCTTCGG	2
<TTTCGAAGCTCGCGCTGGACG	2
<TTTGAGACAAGCATATGACTAC	2
<TTTGCCCGTTGCTCTGATGA	2
<TTTGCCCGTTGCTCTGATGAT	2
<TTTGTTCCACACGAGATTTCTGT	2
<TTTTACCCTTTTGTTCCACAC	2
<TTTTCTGACACCTCTAGCTTCA	2
<AAAAGTAGTGGTATTTCAATTT	1
<AAACAGAAAAGATAACTCTTCCC	1
<AAACCAGCTATATCCGATCTTGGT	1
<AAACGATCTAGGCCTGTATTCGG	1
<AAACTAACCTGTCTCACGACGG	1
<AAACTTCCTTGGCCTAAAAGG	1
<AAAGATTACCCGGGCCTGTCG	1
<AAAGATTACCCGGGCCTGTCGGCC	1
<AAAGCAGCTTTCAAGGTCTCGT	1
<AAAGCCAATGATTAGAGGCA	1
<AAAGGATGGCTGCTTCCAAGC	1
<AAAGGGCAGGGACGTAGTCA	1
<AAAGTAGTGGTATTTCAATTT	1
<AAATCAGAATCAAACGAGCTTTTAC	1
<AAATGACTTGAGAGGTGTAGGA	1
<AAATGCATCCCTTCCAGAAG	1
<AAATTAAGCCGCAGGCTCCACTCC	1
<AAATTTCTGCCCTATCAACTTTCG	1
<AAATTTGAATGATGCGTCGC	1
<AACCAGACAAATCGCTCCACCA	1
<AACCAGCTATATCCGATCTTGGT	1
<AACCCATGTGCAAGTGCCGTT	1
<AACCCTAATTCTCCGTCACCC	1
<AACCTGTCTCACGACGGTCTAA	1
<AACCTTTCCCCTCTTCGGCCT	1
<AACGGGCAAAGCCCGCGTCGAC	1
<AACGTTAAAAGTAGTGGTATTT	1
<AACTGATTTAATGAGCCATTCGCA	1
<AAGAAAGAGCTCTCAGTCTGTC	1
<AAGAACGGCCATGCACCACCACCC	1
<AAGAAGCTAGCCACGGAGGAT	1
<AAGACCAACAATTGCAATGATCTA	1
<AAGAGTGGTCTTTCAGGATTG	1
<AAGCAGCCATCCTTTGAAGAAA	1
<AAGCCGCTGTTCCCATTTCCT	1
<AAGGCCGTGCGATCCGTCGAG	1
<AAGGTCCCTAAGCAATCACTTA	1
<AAGTCGGACTAGAGTCAAGC	1
<AATAACTCCCAGCAATCTTCA	1
<AATCATCAGAGCAACGGGCA	1
<AATCCATTCATGCGCGTCACTAA	1
<AATCCTGACACGGGGAGGTAGT	1
<AATCCTTTTCCCGAGGTTAC	1
<AATCTTTGAGACAAGCATATGACT	1
<AATGAGCCATTCGCAGTTTCAC	1
<AATGATAGGAAGAGCCGACATCGA	1
<AATGATCTATCCCCATCACGA	1
<AATGATCTATCCCCATCACGAT	1
<AATGCTTTGTTTTAATTAAACA	1
<AATTACCAGACTCATAGAGC	1
<AATTACGCTCCAGGGAGGCGC	1
<AATTCTCCGTCACCCGTCACCACC	1
<AATTCTGCTTCACAATGATAG	1
<AATTTCAAAGATTACCCGGGCCTGT	1
<AATTTCGCCCGAGAGCTCCCACTT	1
<AATTTGAATGATGCGTCGCC	1
<AATTTGAATGATGCGTCGCCGGCA	1
<AATTTGTTCATACTTACACATGC	1
<ACAAAGTCGGACTAGAGTCAA	1
<ACACATGCATGGCTTAATCTT	1
<ACACCTCTAGCTTCAAATTCC	1
<ACACCTCTCAAGTCATTTCAC	1
<ACACCTCTCAAGTCATTTCACAA	1
<ACACTTGGTGAATTCTGCTTCA	1
<ACAGAACGTCCCGCTACTGACACT	1
<ACAGATGTGCCGCCCCAGCCAAAC	1
<ACATGCATGGCTTAATCTTTGAGA	1
<ACATTGCGTGAGCATCCGCAG	1
<ACATTGTTCCATTGACCAGAGGCT	1
<ACCAACAATTGCAATGATCTA	1
<ACCAAGATCTGCACCGACGG	1
<ACCAGACAAATCGCTCCACCAA	1
<ACCAGTTCTGAGTCGACTGTTCGT	1
<ACCATAGTAGGCCACTATCCTACC	1
<ACCCCGACTTCTGGAAGGGAT	1
<ACCCGTCACCACCATAGTAGGCCA	1
<ACCTCCCCGTGTCAGGATTG	1
<ACCTCGGGCCATCGACATCATA	1
<ACCTCGGGCCATCGACATCATAC	1
<ACCTCTAGCTTCAAATTCCGA	1
<ACCTCTAGCTTCAAATTCCGAAGG	1
<ACCTTGGAGACCTGATGCGGTT	1
<ACGAATCGAAGCGACAAAGGGC	1
<ACGCGGCCATCAGTAGGGTAAAAC	1
<ACGCTCCAGGGAGGCGCCCGCG	1
<ACGCTTTCACGGTTCGTATT	1
<ACGGGACTCCCGGATCACTAT	1
<ACTAAGAACGGCCATGCACCACCA	1
<ACTATGTCTGGACCTGGTAA	1
<ACTCGCGCTTACTAGGAATT	1
<ACTCGCGCTTACTAGGAATTC	1
<ACTCGGTCCTCCGGATTTTC	1
<ACTCTGCCACTTACAATACC	1
<ACTCTGCCACTTACAATACCC	1
<ACTCTGCCACTTACAATACCCC	1
<ACTCTTCCCGAGGCCCCCGCCGAC	1
<ACTGAACGCAGAAAGCCTTC	1
<ACTGGAAATCAGAATCAAACG	1
<ACTGTTCGTCGCCCGGGGAAG	1
<ACTTAGTGGAAAAGGAAGTGAT	1
<ACTTATCCTACACCTCTCAAGTCA	1
<ACTTGGTGAATTCTGCTTCACAATG	1
<ACTTTTCTGACACCTCTAGCTTCA	1
<AGAAACGGCTACCACATCCAAGG	1
<AGAAAGAGCTCTCAGTCTGTCAAT	1
<AGAACATCTAAGGGCATCACAGA	1
<AGAACGGCCATGCACCACCACC	1
<AGAATCAAACGAGCTTTTAC	1
<AGAATCTTAGCTTGAGCCTACCTT	1
<AGAATGCTGACATGAGTAACG	1
<AGACAGGGACAGTGGGAATCTCGT	1
<AGAGCCCGGTATTGTTATTTA	1
<AGATTGACTGAACGCAGAAAGCC	1
<AGCAAATACCATCAAACAAAC	1
<AGCAAATACCATCAAACAAACTAT	1
<AGCAGCTCGAGCAGTGCGCCG	1
<AGCAGTGCGCCGGCAGCCGA	1
<AGCAGTGCGCCGGCAGCCGAC	1
<AGCCCACCTCCTGGTTGTCAT	1
<AGCCCGGTATTGTTATTTATT	1
<AGCCCGGTATTGTTATTTATTGTC	1
<AGCCCTTAGCGAGTTCTATCG	1
<AGCCGACATCGAAGGATCAAA	1
<AGCCGCTGCGTCCCGGTTCAGGAA	1
<AGCCGTTTCCAGGGTGGGCAG	1
<AGCTAGCCACGGAGGATCACCT	1
<AGCTCAACAGGGTCTTCTTTC	1
<AGCTGATTGGCGGGATCCCTCG	1
<AGGAAGAGCCGACATCGAAGGATC	1
<AGGAATTCCTCGTTGAAGAC	1
<AGGACACCTGCGTTATCTTTTA	1
<AGGATCGATAGGCCACGCTT	1
<AGGATTTCTCGTTACTCATGT	1
<AGGCCACGCTTTCACGGTTCG	1
<AGGCCACTATCCTACCATCGA	1
<AGGCCACTCTGCCACTTACAA	1
<AGGCCACTCTGCCACTTACAATAC	1
<AGGCCCGCAGCGATACTGACGTG	1
<AGGCCGTGCGATCCGTCGAGT	1
<AGGCTCCCTCTCCGGAATCGAAC	1
<AGGCTTTCTGCGTTCAGTCA	1
<AGGGACCATCGCAATGCTTTG	1
<AGGGACGTAGTCAACGCGAGCT	1
<AGGGCAGGGACGTAGTCAACGC	1
<AGGGCATCACAGACCTGTTAT	1
<AGGGTAAAACTAACCTGTCTCA	1
<AGGTCTAAAGGATCGATAGGC	1
<AGGTCTAAAGGATCGATAGGCC	1
<AGGTCTAAAGGATCGATAGGCCA	1
<AGGTCTAAAGGATCGATAGGCCAC	1
<AGGTTAGCGCGCAGTTGGGCACC	1
<AGTAGACAGGGACAGTGGGA	1
<AGTCAAGCTCAACAGGGTCTT	1
<AGTCCCTCTAAGAAGCTAGCCA	1
<AGTCCGACTTTGTGAAATGACT	1
<AGTCTGGTAATTGGAATGAG	1
<AGTGATTGCTTAGGGACCTTAG	1
<AGTTCTGAGTCGACTGTTCG	1
<AGTTCTGAGTCGACTGTTCGTCG	1
<ATAAATGCATCCCTTCCAGA	1
<ATAAATGCATCCCTTCCAGAAG	1
<ATAACGTTAAAAGTAGTGGTATT	1
<ATACATCAGTGTAGCGCGCG	1
<ATACGCTCTACTGAAATAGAT	1
<ATACTTACACATGCATGGCTTA	1
<ATAGAATCAAGAAAGAGCTCTCA	1
<ATAGACTCGTTGAATACATCAGTG	1
<ATAGAGCCCGGTATTGTTATTTATT	1
<ATAGTAGACAGGGACAGTGG	1
<ATAGTAGACAGGGACAGTGGG	1
<ATATCCGATCTTGGTTGGCCT	1
<ATATCCGATCTTGGTTGGCCTT	1
<ATCACCTCCGTGTAGCTAGTT	1
<ATCAGAAGTGAGAATGCTGAC	1
<ATCAGAGCAACGGGCAAAGC	1
<ATCATGAATCATCAGAGCAACGG	1
<ATCCATTCATGCGCGTCACTAAT	1
<ATCCATTCATGCGCGTCACTAATT	1
<ATCCCCATCACGATGAAATTTCAA	1
<ATCCCTGTGGTAACTTTTCTGACA	1
<ATCGAAGCGACAAAGGGCTGAATC	1
<ATCGATAGGCCACGCTTTCA	1
<ATCGATCGGTTTCGGGTCAA	1
<ATCGCTCCACCAACTAAGAACGG	1
<ATCGGACGGCAGCCCTTTCGGGGG	1
<ATCTAGGCCTGTATTCGGAGTT	1
<ATCTGCACCGACGGCCGCTCCGCC	1
<ATCTTAGGACACCTGCGTTAT	1
<ATCTTTTAACAGATGTGCCGCCC	1
<ATGAATCATCAGAGCAACGG	1
<ATGACCACCGTCCTGCTGTCT	1
<ATGACTCGCGCTTACTAGGAAT	1
<ATGAGTAACGAGAAATCCTGT	1
<ATGAGTACGACCGGGCGCAGACG	1
<ATGATGCGTCGCCGGCACAAAGGC	1
<ATGCATCCCTTCCAGAAGTCG	1
<ATGCTTTGTTTTAATTAAACAGTCG	1
<ATTAAACAGTCGGATTCCCCTT	1
<ATTACTATTGCGACGCGGCCATCA	1
<ATTAGCTCTAGAATTACTACGGT	1
<ATTCATGCGCGTCACTAATT	1
<ATTCATGCGCGTCACTAATTA	1
<ATTCATGCGCGTCACTAATTAG	1
<ATTCCAATTACCAGACTCATAG	1
<ATTCCCCTTGTCCGTACCAGTT	1
<ATTCCCTTTCGAAGCTCGCGC	1
<ATTCCCTTTCGAAGCTCGCGCT	1
<ATTCCGAAGGTCTAAAGGATCGAT	1
<ATTGAAATACCACTACTTTTAA	1
<ATTGACAGAACGTCCCGCTACT	1
<ATTGACCAGAGGCTGTTCACC	1
<ATTGACTGAACGCAGAAAGCC	1
<ATTGGTGGGTGAACAATCCAA	1
<ATTGGTGGGTGAACAATCCAACA	1
<ATTGTTATTTATTGTCACTACCT	1
<ATTTCAATTTCGCCCGAGAGC	1
<ATTTCTGCCCTATCAACTTTCGA	1
<ATTTGAATATTTGCTACTACCA	1
<ATTTGCTACTACCACCAAGAT	1
<ATTTTCAAGGGCCGCCGGGGG	1
<CAAACTTCCTTGGCCTAAAAG	1
<CAAAGATTACCCGGGCCTGTCG	1
<CAAAGATTACCCGGGCCTGTCGGC	1
<CAAAGCCCGCGTCGACCTTTTAT	1
<CAAAGCCCGCGTCGACCTTTTATC	1
<CAAAGGATTCTACCCGCCGCT	1
<CAAAGGCCGTGCGATCCGTCG	1
<CAAAGGCCGTGCGATCCGTCGA	1
<CAAAGGCCGTGCGATCCGTCGAG	1
<CAACAGGGTCTTCTTTCCCCGC	1
<CAACGAGAACAGAAATCTCGT	1
<CAACGCCCTCGACCTATTCTCA	1
<CAAGAAAGAGCTCTCAGTCTGTC	1
<CAAGAAAGAGCTCTCAGTCTGTCAA	1
<CAAGATCTGCACCGACGGCCGCT	1
<CAAGCTCAACAGGGTCTTCTT	1
<CAAGGCCACTCTGCCACTTACAA	1
<CAAGGGCCGCCGGGGGCGCA	1
<CAAGTGCCGTTCACATGGAAC	1
<CAATCCTTACTATGTCTGGACC	1
<CAATCCTTTTCCCGAGGTTAC	1
<CAATGATCTATCCCCATCAC	1
<CAATTTCGCCCGAGAGCTCCCA	1
<CACAAAGTCGGACTAGAGTCAAGCT	1
<CACCAAAAACCTTCCCCGATTG	1
<CACCAACTAAGAACGGCCAT	1
<CACCACCATAGTAGGCCACTA	1
<CACCGCCGACCGACCTTGATCTTC	1
<CACCTCTCAAGTCATTTCACA	1
<CACCTCTCAAGTCATTTCACAA	1
<CACGATGAAATTTCAAAGATTAC	1
<CACGGAATAAGTAAAATAACGTT	1
<CACTACCTCCCCGTGTCAGGATT	1
<CACTTATCCTACACCTCTCAA	1
<CACTTCCTTTTCCACTAAGTGA	1
<CAGAACATCTAAGGGCATCACAG	1
<CAGAATCAAACGAGCTTTTACCC	1
<CAGACGGCACTCGGTCCTCCGGATT	1
<CAGAGCCAATCCTTTTCCCGA	1
<CAGATGTGCCGCCCCAGCCAAAC	1
<CAGCCGCTGCGTCCCGGTTCAG	1
<CAGGCCGTTAAACAGAAAAGATA	1
<CAGGCTCCCTCTCCGGAATCGAAC	1
<CAGGCTGAGGTCTCGTTCGTTAAC	1
<CAGGGTGGGCAGGCCGTTAAA	1
<CAGTGGATCGTGGCAGCAAGG	1
<CAGTGTAGCGCGCGTGCGGCC	1
<CAGTGTAGCGCGCGTGCGGCCC	1
<CAGTTGGGCACCGTAACCCGG	1
<CAGTTGGGCACCGTAACCCGGC	1
<CATACTTACACATGCATGGCTTA	1
<CATAGAATCAAGAAAGAGCTCTCA	1
<CATCCCTTCCAGAAGTCGGGG	1
<CATCCGCAGGGACCATCGCAA	1
<CATCTTAGGACACCTGCGTTATCT	1
<CATGCATGGCTTAATCTTTGAGA	1
<CATGGAGCTAGACCAGTGAGCTA	1
<CATGGCTAGATCGATCGGTTTCG	1
<CATGTGCAAGTGCCGTTCACA	1
<CATTCATGCGCGTCACTAATTAG	1
<CATTGACCAGAGGCTGTTCA	1
<CATTTCACAAAGTCGGACTA	1
<CATTTCCTCGCTGACCCATCA	1
<CCAACTAAGAACGGCCATGCACC	1
<CCAATCCTTTTCCCGAGGTTA	1
<CCAATGATTAGAGGCATCGGG	1
<CCACTTATCCTACACCTCTCAA	1
<CCAGAAGTCGGGGTTTGTTGCAC	1
<CCAGACAAATCGCTCCACCAACT	1
<CCATCGACATCATACGCTCTACTG	1
<CCATGACCACCGTCCTGCTGT	1
<CCATGGCACCGAAAATGTATCAG	1
<CCATTGACCAGAGGCTGTTCAC	1
<CCATTGAGTGCTCTACCTCG	1
<CCATTGAGTGCTCTACCTCGG	1
<CCATTTTCGGGGCTAGTTGATT	1
<CCCAATCCTGACACGGGGAGGTAG	1
<CCCACCTCCTGGTTGTCATCGCT	1
<CCCGAAAGGGCTGCCGTCCGATGG	1
<CCCGAGAGCTCCCACTTATCC	1
<CCCGGTATTGTTATTTATTGTC	1
<CCCGTGTCAGGATTGGGTAATT	1
<CCCGTTGCTCTGATGATTCA	1
<CCCTTCCAGAAGTCGGGGTTT	1
<CCCTTTTGTTCCACACGAGAT	1
<CCGAAGCGACGAGACCTTGAAAGC	1
<CCGACATCGAAGGATCAAAAAGC	1
<CCGACATCGAAGGATCAAAAAGCA	1
<CCGACGTCTCCGGACTCCCTA	1
<CCGCGTCGACCTTTTATCTAA	1
<CCGCTGATTCTGCCAAGCCCG	1
<CCGGACTCCCTAACGTTGCCGTCA	1
<CCGGGGGCGCACCGGACACCAC	1
<CCGGGTATAGGTCGCGCGCTTA	1
<CCGGTTCATCCCGCATCGCCAG	1
<CCGGTTCATCCCGCATCGCCAGT	1
<CCTAAAAGGCCATAGTCCCTC	1
<CCTAAAAGGCCATAGTCCCTCT	1
<CCTCGGGCCATCGACATCATA	1
<CCTGATGCGGTTATGAGTACGA	1
<CCTGCTGCCTTCCTTGGATGT	1
<CCTGGTTGTCATCGCTCGATC	1
<CCTGTCGGCCAAGGCTATAG	1
<CCTTCCTTGGATGTGGTAGCC	1
<CCTTGATCTTCTGAGAAGGGTTC	1
<CCTTGTCCGTACCAGTTCTGAGT	1
<CGAACCCTAATTCTCCGTCA	1
<CGAACCCTAATTCTCCGTCAC	1
<CGAACCCTAATTCTCCGTCACC	1
<CGAACCGTCTAGTAGCTGGTTCC	1
<CGACCGACCTTGATCTTCTGA	1
<CGACGCGGCCATCAGTAGGG	1
<CGAGAGCTCCCACTTATCCTAC	1
<CGAGATTTCTGTTCTCGTTGAGCT	1
<CGAGCTTTTACCCTTTTGTT	1
<CGAGGTTACGGATCCATTTTG	1
<CGAGTTATCATGAATCATCAG	1
<CGATAGGCCACGCTTTCACGG	1
<CGATCTAGGCCTGTATTCGGAG	1
<CGATCTTGGTTGGCCTTTCAC	1
<CGATGACAACCAGGAGGTGGGCT	1
<CGATTCACGGAATAAGTAAAAT	1
<CGCAATGCTTTGTTTTAATTAAA	1
<CGCAGGGACCATCGCAATGCT	1
<CGCCCGCGACTTGTCCGCCGC	1
<CGCCGACCGACCTTGATCTTC	1
<CGCCTCCGATTCACGGAATAAGT	1
<CGCGCTGTCGGACGGGCTTCC	1
<CGCGCTTACTAGGAATTCCTC	1
<CGCTAAGGTCCCTAAGCAATCA	1
<CGCTCGGTGGGAATTACGCTCC	1
<CGCTCGGTGGGAATTACGCTCCA	1
<CGCTGCGTCCCGGTTCAGGAAT	1
<CGCTGTTCCCATTTCCTCGCT	1
<CGCTTACTAGGAATTCCTCG	1
<CGGAATTAACCAGACAAATCG	1
<CGGACTCCCTAACGTTGCCGTCA	1
<CGGATCGGCCGGCCGAAGCC	1
<CGGCACTCGGTCCTCCGGATT	1
<CGGCCATGCACCACCACCCATAGA	1
<CGGCCTTGGGTCCAAAAAGAG	1
<CGGGCCATCGACATCATACGCTC	1
<CGGGGTTTGTTGCACGTATTA	1
<CGGGTATAGGTCGCGCGCTTA	1
<CGGTATTGTTATTTATTGTCA	1
<CGTAGTCAACGCGAGCTGATGAC	1
<CGTATTTAAGTCGTCTGCAAAG	1
<CGTCACCCGTCACCACCATAGT	1
<CGTCCCGGTTCAGGAATTTTA	1
<CGTGCCCAGCCCTCAGAGCCA	1
<CGTGCGATCCGTCGAGTTATC	1
<CGTGCGATCCGTCGAGTTATCA	1
<CGTGCGATCCGTCGAGTTATCATG	1
<CGTGCGGCCCAGAACATCTAA	1
<CGTTCTGTCAATCGGGGAAGG	1
<CGTTCTGTCAATCGGGGAAGGT	1
<CGTTGAGCTCATCTTAGGACACCTG	1
<CGTTGCTCTGATGATTCATGATAA	1
<CTAAGAACGGCCATGCACCACCAC	1
<CTAATAAATGCATCCCTTCCAG	1
<CTAATTCTCCGTCACCCGTCA	1
<CTACACCTCTCAAGTCATTTCA	1
<CTACATTGTTCCATTGACCAG	1
<CTAGAGTCAAGCTCAACAGGG	1
<CTAGGAATTCCTCGTTGAAGAC	1
<CTAGGTTGAATTACTATTGCGACG	1
<CTATCGGGTAAAGCCAATGA	1
<CTATTGCGACGCGGCCATCA	1
<CTCAACAGGGTCTTCTTTCC	1
<CTCAACAGGGTCTTCTTTCCC	1
<CTCAACGAGAACAGAAATCTCGTG	1
<CTCACGTTCCCTATTGGTGGGT	1
<CTCATCTTAGGACACCTGCGT	1
<CTCATCTTAGGACACCTGCGTT	1
<CTCATTCCAATTACCAGACTCA	1
<CTCATTCCAATTACCAGACTCATA	1
<CTCCAGGGAGGCGCCCGCGAC	1
<CTCCCACTTATCCTACACCTC	1
<CTCCGATTCACGGAATAAGTA	1
<CTCCGGCTGAGCCGTTTCCAG	1
<CTCCGTGTAGCTAGTTAGCAG	1
<CTCCGTGTAGCTAGTTAGCAGG	1
<CTCCTGGTTGTCATCGCTCGAT	1
<CTCGCGCTGGACGCGCTGTC	1
<CTCGGTCCTCCGGATTTTCAA	1
<CTCTAAGAAGCTAGCCACGGA	1
<CTCTAGAATTACTACGGTTATCC	1
<CTCTGCCACTTACAATACCCC	1
<CTCTGGAAAGCGCCTACACCTAA	1
<CTCTTAGGATCGACTAACCCA	1
<CTCTTCCCGAGGCCCCCGCCGA	1
<CTGAATTTGTTCATACTTACACA	1
<CTGATTCTGCCAAGCCCGTTCC	1
<CTGCAAAGGATTCTACCCGC	1
<CTGCCACTTACAATACCCCG	1
<CTGCCACTTACAATACCCCGTC	1
<CTGCCCTATCAACTTTCGATGG	1
<CTGCCTTCCTTGGATGTGGTA	1
<CTGGACGCGCTGTCGGACGGG	1
<CTGGATAGTAGACAGGGACA	1
<CTGGATAGTAGACAGGGACAG	1
<CTGGATAGTAGACAGGGACAGT	1
<CTGGCCCTTGCCCCGACGGCC	1
<CTGTGAAAAACACGATCGCCT	1
<CTGTGGTTTCGCTGGATAGTAGA	1
<CTTACACATGCATGGCTTAATCT	1
<CTTAGCGGATTTCGACTTCCA	1
<CTTAGCGGATTTCGACTTCCAT	1
<CTTATCCTACACCTCTCAAGT	1
<CTTATTCCGTGAATCGGAGGC	1
<CTTCCAGAAGTCGGGGTTTGTT	1
<CTTCCCCCGTCTCTTAGGAT	1
<CTTCCCCGATTGACAGAACGT	1
<CTTCCCCGATTGACAGAACGTC	1
<CTTCCCTTGCCTACATTGTTCCAT	1
<CTTCCGCCCGGATCGGCCGGCC	1
<CTTCCTTGGATGTGGTAGCCGTT	1
<CTTGCCCCGACGGCCGGGTAT	1
<CTTGGAGACCTGATGCGGTT	1
<CTTGGTGAATTCTGCTTCACA	1
<CTTTCCCCGCTGATTCTGCCAAG	1
<CTTTCGAAGCTCGCGCTGGAC	1
<CTTTCTGCGTTCAGTCAATCT	1
<CTTTGTGCCGGCGACGCATCATTC	1
<CTTTGTGGGTTCTAGGTTAGC	1
<CTTTTCCCGAGGTTACGGATCCA	1
<CTTTTCTGACACCTCTAGCTTC	1
<CTTTTGTTCCACACGAGATT	1
<GAAATCAGAATCAAACGAGC	1
<GAAATGACTTGAGAGGTGTAGG	1
<GAAATTTGAATGATGCGTCGCCGG	1
<GAAATTTGAATGATGCGTCGCCGGC	1
<GAACATCTAAGGGCATCACAGACC	1
<GAAGAGCCGACATCGAAGGA	1
<GAAGAGCCGACATCGAAGGAT	1
<GAAGAGCCGACATCGAAGGATC	1
<GAAGCCGGCCTTGGGTCCAA	1
<GAAGGTCTAAAGGATCGATA	1
<GAAGGTCTAAAGGATCGATAGG	1
<GAAGGTCTAAAGGATCGATAGGCC	1
<GAATCAAACGAGCTTTTACCC	1
<GAATCATCAGAGCAACGGGCAAAG	1
<GAATCGAACCCTAATTCTCCGTC	1
<GAATCGAAGCGACAAAGGGC	1
<GAATCGAAGCGACAAAGGGCTG	1
<GAATTCTGCTTCACAATGATAGGA	1
<GAATTTGTTCATACTTACAC	1
<GAATTTGTTCATACTTACACA	1
<GAATTTGTTCATACTTACACAT	1
<GACAAAGGGCTGAATCTCAGTGGA	1
<GACAACCAGGAGGTGGGCTTG	1
<GACATCATACGCTCTACTGAA	1
<GACATCGAAGGATCAAAAAGCA	1
<GACCAACAATTGCAATGATCT	1
<GACCCTGTTGAGCTTGACTCT	1
<GACCTTGATCTTCTGAGAAGGGTTC	1
<GACCTTTTATCTAATAAATGC	1
<GACGCGCTGTCGGACGGGCT	1
<GACGCGGCCATCAGTAGGGTAAA	1
<GACGGCACTCGGTCCTCCGGA	1
<GACGTGCGGTGCTCTTCCGGCC	1
<GACTCATAGAGCCCGGTATTGT	1
<GACTCCCGGATCACTATGGCC	1
<GACTCCCTAACGTTGCCGTCA	1
<GACTGTTCGTCGCCCGGGGA	1
<GACTTCCCTTGCCTACATTGTTC	1
<GAGACAAGCATATGACTACTG	1
<GAGACCTTGAAAGCTGCTTTTT	1
<GAGATTTCTGTTCTCGTTGAG	1
<GAGCCCGGTATTGTTATTTATT	1
<GAGCCGACATCGAAGGATCA	1
<GAGCCGGCGCCTTTCGAAAGCC	1
<GAGCGTAATTCCCACCGAGCGGC	1
<GAGCTGATGACTCGCGCTTA	1
<GAGGCCCGCAGCGATACTGA	1
<GAGGTTACGGATCCATTTTGC	1
<GAGTACGACCGGGCGCAGAC	1
<GAGTAGCAAATACCATCAAACAAA	1
<GAGTCAAGCTCAACAGGGTCTT	1
<GAGTCAAGCTCAACAGGGTCTTCT	1
<GAGTCGACTGTTCGTCGCCCGGGG	1
<GATACATTTTCGGTGCCATGG	1
<GATACATTTTCGGTGCCATGGAG	1
<GATAGGAAGAGCCGACATCGAAG	1
<GATAGGCCACGCTTTCACGG	1
<GATAGTAGACAGGGACAGTGGG	1
<GATGACTCGCGCTTACTAGGAAT	1
<GATGCGTCGCCGGCACAAAG	1
<GATGCTGAGCCGGGACACTTGACT	1
<GATTCCGGAGAGGGAGCCTGA	1
<GATTCGGCAGGTGAGTTGTTACA	1
<GCAAAGCCCGCGTCGACCTTTTA	1
<GCAACGCCCTCGACCTATTCTC	1
<GCAAGGCCACTCTGCCACTT	1
<GCAGACGGCACTCGGTCCTCC	1
<GCAGACGGCACTCGGTCCTCCG	1
<GCAGGGACCATCGCAATGCT	1
<GCAGGGACCATCGCAATGCTTT	1
<GCAGTTGGGCACCGTAACCCGG	1
<GCATCCGGGAAGAAACGATTGATCT	1
<GCCACAAGCCAGTTATCCCTGT	1
<GCCACTCTGCCACTTACAATACC	1
<GCCATCAGTAGGGTAAAACTA	1
<GCCCTCGACCTATTCTCAAACTT	1
<GCCGACATCGAAGGATCAAAA	1
<GCCTACATTGTTCCATTGACCAG	1
<GCGACGCATCATTCAAATTTCTGC	1
<GCGACGCGGCCATCAGTAGGGTA	1
<GCGATCCGTCGAGTTATCAT	1
<GCGATCGTGTTTTTCACAGGA	1
<GCGCAGACGGCACTCGGTCCT	1
<GCGCAGTTGGGCACCGTAACCC	1
<GCGCAGTTGGGCACCGTAACCCG	1
<GCGCGCAGTTGGGCACCGTAA	1
<GCGCGCGTGCGGCCCAGAACAT	1
<GCGGCCATCAGTAGGGTAAAA	1
<GCGGCCATCAGTAGGGTAAAACT	1
<GCGGGAGCAGCTCGAGCAGTG	1
<GCGGGAGCAGCTCGAGCAGTGC	1
<GCGGGAGCAGCTCGAGCAGTGCG	1
<GCTCACTGGTCTAGCTCCATGGC	1
<GCTCGCGCCCCGGGTTTTGCGG	1
<GCTCTAGAATTACTACGGTT	1
<GCTCTTCCGGCCGCTGGACCCTA	1
<GCTCTTCCGGCCGCTGGACCCTAC	1
<GCTGAATCTCAGTGGATCGT	1
<GCTGATGACTCGCGCTTACTA	1
<GCTGGATAGTAGACAGGGACAG	1
<GCTTGGCAGAATCAGCGGGGAAA	1
<GCTTTCTGCGTTCAGTCAATCT	1
<GCTTTTACCCTTTTGTTCCACA	1
<GGAGCCCTTAGCGAGTTCTATC	1
<GGATAAGTGGGAGCTCTCGGG	1
<GGATCGATAGGCCACGCTTT	1
<GGATGCATTTATTAGATAAAA	1
<GGCAGCCGACGGGTTCGGGACTG	1
<GGCAGGGACGTAGTCAACGCGA	1
<GGCAGGGACGTAGTCAACGCGAG	1
<GGCCGTGCGATCCGTCGAGTTA	1
<GGCTGAGCCGTTTCCAGGGTGGG	1
<GGGAATTACGCTCCAGGGAGG	1
<GGGACGTAGTCAACGCGAGCT	1
<GGGCAGAAATTTGAATGATGCGT	1
<GGGTAATTTGCGCGCCTGCTGC	1
<GGGTTCTAGGTTAGCGCGCAG	1
<GGTATTGTTATTTATTGTCAC	1
<GGTATTTGCTACTCGGATAACC	1
<GGTCTTTCAGGATTGGTCGTT	1
<GGTGAACAATCCAACACTTGGTG	1
<GGTGCACCGCCGACCGACCTTGAT	1
<GGTTATCCGAGTAGCAAATACC	1
<GGTTCCCTCCGAAGTTTCCCTCAG	1
<GTAAAAGCTCGTTTGATTCTGAT	1
<GTAACTTTTCTGACACCTCTAGCT	1
<GTAGACAGGGACAGTGGGAATCT	1
<GTAGCGCGCGTGCGGCCCAGA	1
<GTAGCGCGCGTGCGGCCCAGAACA	1
<GTAGTAATTCTAGAGCTAATA	1
<GTAGTCAACGCGAGCTGATGAC	1
<GTAGTCAACGCGAGCTGATGACT	1
<GTCAGCCGCTGCGTCCCGGTTCA	1
<GTCCGACTTTGTGAAATGAC	1
<GTCTAAAGGATCGATAGGCC	1
<GTCTTCCGCCCGGATCGGCC	1
<GTCTTCCGCCCGGATCGGCCGGCC	1
<GTGCGATCCGTCGAGTTATCATGA	1
<GTGGGAATTACGCTCCAGGGAGG	1
<GTGGGTTCTAGGTTAGCGCGCA	1
<GTGGGTTCTAGGTTAGCGCGCAG	1
<GTTAAAAGTAGTGGTATTTCAA	1
<GTTAGCGCGCAGTTGGGCACC	1
<GTTATGAGTACGACCGGGCGC	1
<GTTCCATTGACCAGAGGCTGT	1
<GTTCGTCGCCCGGGGAAGGCCC	1
<GTTCTCGTTGAGCTCATCTTAGGAC	1
<TAAAACTAACCTGTCTCACGA	1
<TAAAAGGCCATAGTCCCTCTAA	1
<TAAACAGAAAAGATAACTCTT	1
<TAAACAGAAAAGATAACTCTTCCC	1
<TAAAGGATCGATAGGCCACGCTTTC	1
<TAAATAACAATACCGGGCTCTATGA	1
<TAAATGCATCCCTTCCAGAAGT	1
<TAACCAGACAAATCGCTCCA	1
<TAACCAGACAAATCGCTCCAC	1
<TAAGAAGCTAGCCACGGAGGAT	1
<TAAGAAGCTAGCCACGGAGGATCA	1
<TAATCCATTCATGCGCGTCAC	1
<TAATTAAACAGTCGGATTCC	1
<TACCCGGGCCTGTCGGCCAAG	1
<TACTACCACCAAGATCTGCAC	1
<TACTATGTCTGGACCTGGTAAG	1
<TAGAATCAAGAAAGAGCTCTC	1
<TAGAGCCCGGTATTGTTATT	1
<TAGAGTCAAGCTCAACAGGGTC	1
<TAGCGCGCAGTTGGGCACCGTAAC	1
<TAGGAAGAGCCGACATCGAAGG	1
<TAGGTTAGCGCGCAGTTGGGC	1
<TAGTAGACAGGGACAGTGGG	1
<TAGTTAGCAGGCTGAGGTCTCGT	1
<TATCATGAATCATCAGAGCAA	1
<TATGAGTACGACCGGGCGCA	1
<TATGAGTACGACCGGGCGCAGACG	1
<TATTGCGACGCGGCCATCAG	1
<TATTGTCACTACCTCCCCGTG	1
<TATTGTTATTTATTGTCACTACCT	1
<TCAAACGAGCTTTTACCCTTT	1
<TCAAATTCCGAAGGTCTAAAGG	1
<TCAAGTCATTTCACAAAGTCGGA	1
<TCACAATGATAGGAAGAGCCGAC	1
<TCACAGACCTGTTATTGCCTC	1
<TCACCACCATAGTAGGCCACT	1
<TCACCTTGGAGACCTGATGCGGTT	1
<TCACGACGGTCTAAGCCCAGC	1
<TCACGGAATAAGTAAAATAACGT	1
<TCAGCCTTGCGACCATACTCCC	1
<TCAGGATTGGGTAATTTGCGC	1
<TCAGGCTCCCTCTCCGGAAT	1
<TCAGGCTCCCTCTCCGGAATCGA	1
<TCATAGAGCCCGGTATTGTT	1
<TCATCAGAGCAACGGGCAAAGC	1
<TCATGAATCATCAGAGCAACG	1
<TCCAATTACCAGACTCATAGAGC	1
<TCCACACGAGATTTCTGTTCTC	1
<TCCAGAAGTCGGGGTTTGTTGCA	1
<TCCATTGACCAGAGGCTGTTCACC	1
<TCCCACTTATCCTACACCTCTC	1
<TCCCACTTATCCTACACCTCTCAA	1
<TCCCGAGGTTACGGATCCATT	1
<TCCCTAACGTTGCCGTCAGCC	1
<TCCCTTGCCTACATTGTTCCAT	1
<TCCGGAATCGAACCCTAATTC	1
<TCCGGATTTTCAAGGGCCGCCG	1
<TCCTACTCATCGGGGCCTGGC	1
<TCCTTGGATGTGGTAGCCGTT	1
<TCCTTTTCCCGAGGTTACGGA	1
<TCGACATCATACGCTCTACTGAAA	1
<TCGAGCAGTGCGCCGGCAGCC	1
<TCGATAGGCCACGCTTTCACG	1
<TCGATAGGCCACGCTTTCACGGTT	1
<TCGATTCCGGAGAGGGAGCCTGAG	1
<TCGCGCTTACTAGGAATTCCT	1
<TCGCTCCACCAACTAAGAACGG	1
<TCGGGCCATCGACATCATAC	1
<TCGGGTAAAGCCAATGATTA	1
<TCTAAGGGCATCACAGACCTGT	1
<TCTAATAAATGCATCCCTTCCA	1
<TCTCAAGTCATTTCACAAAGTCGG	1
<TCTCACAGTCAGGCAGGCTTA	1
<TCTCTTAGGATCGACTAACCC	1
<TCTGAATTTGTTCATACTTACA	1
<TCTGCACCGACGGCCGCTCCGCC	1
<TCTGCCACTTACAATACCCCG	1
<TCTTCAAAGGATGGCTGCTTCC	1
<TCTTCCGGCCGCTGGACCCTAC	1
<TCTTCTTTCCCCGCTGATTCTGC	1
<TCTTTCCCCGCTGATTCTGCCA	1
<TGAAGACCAACAATTGCAATG	1
<TGAAGACCAACAATTGCAATGA	1
<TGAATCATCAGAGCAACGGGC	1
<TGAATTACTATTGCGACGCGGCCA	1
<TGAATTCTGCTTCACAATGATAG	1
<TGAATTTGTTCATACTTACACAT	1
<TGACCAGAGGCTGTTCACCTTGG	1
<TGAGACAAGCATATGACTACTG	1
<TGAGTCGACTGTTCGTCGCCC	1
<TGATGACTCGCGCTTACTAGGAA	1
<TGCACCGCCGACCGACCTTGATCT	1
<TGCCACTTACAATACCCCGT	1
<TGCCACTTACAATACCCCGTCGC	1
<TGCCCCGCCTCCGATTCACGG	1
<TGCCTTCCTTGGATGTGGTAGC	1
<TGCGAAGCTATAGTTAAGGTGCA	1
<TGCGACGCGGCCATCAGTAGGGTA	1
<TGCGCGTCACTAATTAGATGA	1
<TGCGTCCCGGTTCAGGAATTT	1
<TGCTTCACAATGATAGGAAGAG	1
<TGGAACCTTTCCCCTCTTCGGC	1
<TGGAAGCAGCCATCCTTTGAA	1
<TGGACGCGCTGTCGGACGGGCTT	1
<TGGATAGTAGACAGGGACAGTG	1
<TGGATAGTAGACAGGGACAGTGGG	1
<TGGATGCTGAGCCGGGACACTTGA	1
<TGGCAGGCGATCGTGTTTTTC	1
<TGGCAGGCGATCGTGTTTTTCA	1
<TGGCTTAATCTTTGAGACAAG	1
<TGGCTTAATCTTTGAGACAAGCA	1
<TGGGCAGGCCGTTAAACAGAAAAG	1
<TGGTGCCCTTCCGTCAATTCC	1
<TGGTTCCCTCCGAAGTTTCCC	1
<TGTAGCGCGCGTGCGGCCCAGA	1
<TGTAGCTAGTTAGCAGGCTGAG	1
<TGTCAGTAGCGGGACGTTCTGTCA	1
<TGTCATCGCTCGATCACTTCC	1
<TGTGGTTTCGCTGGATAGTAG	1
<TGTTATTTATTGTCACTACC	1
<TGTTCCACACGAGATTTCTGTT	1
<TGTTCCATTGACCAGAGGCT	1
<TGTTCCCATTTCCTCGCTGAC	1
<TGTTCTCGTTGAGCTCATCTTAGGA	1
<TGTTTTAATTAAACAGTCGGATTC	1
<TTAAAAGTAGTGGTATTTCAA	1
<TTAAAAGTAGTGGTATTTCAAT	1
<TTAAACAGAAAAGATAACTCTTCC	1
<TTAAACAGTCGGATTCCCCTTGTC	1
<TTAACCAGACAAATCGCTCCA	1
<TTAACCAGACAAATCGCTCCACCA	1
<TTAAGCGCCATCCATTTTCGG	1
<TTAATCCATTCATGCGCGTCA	1
<TTACACATGCATGGCTTAATC	1
<TTACCAGACTCATAGAGCCCG	1
<TTACCCTTTTGTTCCACACGAGAT	1
<TTACTATGTCTGGACCTGGTAAGT	1
<TTACTCATGTCAGCATTCTCA	1
<TTAGCGGATTTCGACTTCCAT	1
<TTATCATGAATCATCAGAGCA	1
<TTATCCGAGTAGCAAATACCAT	1
<TTATCTAATAAATGCATCCCT	1
<TTATCTAATAAATGCATCCCTTC	1
<TTATGAGTACGACCGGGCGCAG	1
<TTCAAATTCCGAAGGTCTAAAGGAT	1
<TTCAATTTCGCCCGAGAGCTC	1
<TTCACAATGATAGGAAGAGCCGAC	1
<TTCACAGTCTGAATTTGTTCAT	1
<TTCAGGAATTTTAACCCGATT	1
<TTCATACTTACACATGCATGG	1
<TTCATGCGCGTCACTAATTAGATG	1
<TTCCCCGATTGACAGAACGTC	1
<TTCCCGAGGTTACGGATCCATTT	1
<TTCGCTGGATAGTAGACAGGGACA	1
<TTCTAGGTTAGCGCGCAGTTG	1
<TTCTCAGGCTCCCTCTCCGGAAT	1
<TTCTCGTTGAGCTCATCTTAG	1
<TTCTGACACCTCTAGCTTCAAA	1
<TTGAAATACCACTACTTTTAACGT	1
<TTGAATATTTGCTACTACCAC	1
<TTGAATTACTATTGCGACGCGGC	1
<TTGCAATGATCTATCCCCATCA	1
<TTGCACGTATTAGCTCTAGA	1
<TTGCCCCGACGGCCGGGTATAG	1
<TTGCCTACATTGTTCCATTGAC	1
<TTGCCTACATTGTTCCATTGACCA	1
<TTGCGACCATACTCCCCCCGG	1
<TTGCGACCATACTCCCCCCGGA	1
<TTGCGACGCGGCCATCAGTAGGGT	1
<TTGGAGACCTGATGCGGTTATG	1
<TTGGATGTGGTAGCCGTTTCTCA	1
<TTGGGCACCGTAACCCGGCTT	1
<TTGGTGAATTCTGCTTCACAA	1
<TTGGTGAATTCTGCTTCACAAT	1
<TTGTCACTACCTCCCCGTGTCA	1
<TTGTTATTTATTGTCACTACCT	1
<TTGTTCCACACGAGATTTCTGTT	1
<TTTAACAGATGTGCCGCCCCAG	1
<TTTAATGAGCCATTCGCAGTTTCA	1
<TTTAATTAAACAGTCGGATT	1
<TTTACCCTTTTGTTCCACACGA	1
<TTTACCCTTTTGTTCCACACGAGA	1
<TTTATCTAATAAATGCATCCCTT	1
<TTTATCTAATAAATGCATCCCTTC	1
<TTTCAAGGTCTCGTCGCTTCGGTG	1
<TTTCAATTTCGCCCGAGAGC	1
<TTTCACAGTCTGAATTTGTTC	1
<TTTCACAGTCTGAATTTGTTCAT	1
<TTTCCCCGCTGATTCTGCCA	1
<TTTCCCCGCTGATTCTGCCAAGCC	1
<TTTCCCCTCTTCGGCCTTCAA	1
<TTTCCCGAGGTTACGGATCC	1
<TTTCCCGAGGTTACGGATCCA	1
<TTTGTGCCGGCGACGCATCATTCA	1
<TTTGTGGGTTCTAGGTTAGCG	1
<TTTGTTTTAATTAAACAGTCGGA	1
<TTTTAACAGATGTGCCGCCCCAG	1
<TTTTAATTAAACAGTCGGAT	1
<TTTTACCCTTTTGTTCCACACG	1
<TTTTCAAGGGCCGCCGGGGG	1
<TTTTCAAGGGCCGCCGGGGGCG	1
<TTTTCTGACACCTCTAGCTTC	1
<TTTTGTTCCACACGAGATTTC	1

## Sheet: specially expressed in Gb-inft
Sequences which were specially expressed in Gh-inft	Copies
< ACTCGACGGATCGCACGGCC	1877
< ACTCGACGGATCGCACGGCCT	1472
< CGCAGGTGTCCTAAGATGAG	1457
< CCGGGCGGAAGACATTGTCAG	1240
<TCCGGGCGGAAGACATTGTCA	1108
<GATAACTCGACGGATCGCACGG	989
<GCAAATCGTTCGTCTGACTTG	948
< ATAACTCGACGGATCGCACGG	877
< CCGATCCGGGCGGAAGACATT	787
<GCAGAATCAGCGGGGAAAGAA	755
< CGGGTAGAATCCTTTGCAGACGA	694
< CGAGTGAGAGCATGCCTGTCG	673
<TCTGATGATTCATGATAACT	624
< ATCTCGTGTGGAACAAAAGGGTAA	562
< CGACTTTGTGAAATGACTTGAGAGG	562
< AGAGGTGTAGGATAAGTGGGAGC	461
<GGTAAAAGCTCGTTTGATTCT	425
< ATGATAACTCGACGGATCGCA	421
< AATCGTTCGTCTGACTTGGGTAT	388
<GGTGAACTATGCCTGAGCGGG	375
<CTTGACTCTAGTCCGACTTT	332
<CTCTATGAGTCTGGTAATTG	318
<TGAGAGGTGTAGGATAAGTGG	280
<CTGACACGGGGAGGTAGTGA	254
<TAACGCAGGTGTCCTAAGATGA	251
<TGTGGAACAAAAGGGTAAAAGCT	228
<CTCGTGTGGAACAAAAGGGTAAA	218
<GGTGAACTATGCCTGAGCGGGG	212
< ACTTTCGATGGTAGGATAGTG	199
< CGTGTGGAACAAAAGGGTAAAAGC	192
<GCCCGTTGCTCTGATGATTCATG	192
<TTAGATAAAAGGTCGACGCG	180
< AGGTAGTGACAATAAATAACAATA	175
<GGTTCGAGTGAGAGCATGCCTGT	158
<TAGGATAGTGGCCTACTATGG	158
< ATAACGCAGGTGTCCTAAGATG	149
< ACGGGGAGGTAGTGACAATAAA	148
< AAGGGTAAAAGCTCGTTTGATT	135
< AACGCAGGTGTCCTAAGATGAGC	133
<GTCAGGTGGGGAGTTTGGCTGGG	133
<TGTGGAACAAAAGGGTAAAAG	130
< AGGGTTCGATTCCGGAGAGGG	112
< CCCGTTGCTCTGATGATTCATG	112
<GACAATAAATAACAATACCGGG	110
< CAGAATCAGCGGGGAAAGAAGA	107
< CGTAGTAATTCTAGAGCTAATACG	105
<CTGGAAGGGATGCATTTATTA	98
<GGTTCGATTCCGGAGAGGGAG	98
<GCCGGCGACGCATCATTCAAAT	91
< AAAGACTAATCGAACCGTCT	90
< ATAGGGGCGAAAGACTAATCGA	74
< ATCTCGTGTGGAACAAAAGGG	74
<GCAGGTGTCCTAAGATGAGCTCAA	68
< ATAACGCAGGTGTCCTAAGATGAGC	64
< AAGATAACGCAGGTGTCCTAA	63
< AAGCGACGAGACCTTGAAAGCT	63
<GAAAGACTAATCGAACCGTCT	62
<GTAATTCTAGAGCTAATACGTG	61
<TAACGCAGGTGTCCTAAGATGAGCT	60
<TCGTGTGGAACAAAAGGGTAAAA	57
< AATGACTTGAGAGGTGTAGGATAA	56
< AGATAAAAGGTCGACGCGGGCT	56
< ATGCCTGTCGGGACCCGAAAG	55
< ATTGTCAGGTGGGGAGTTTGG	55
<GAGAGCATGCCTGTCGGGAC	52
< AGAGCATGCCTGTCGGGACC	51
< ATAACGCAGGTGTCCTAAGA	51
<TGAGAGCATGCCTGTCGGGAC	51
< AGAGCATGCCTGTCGGGACCCG	50
<TGGGGCGGCACATCTGTTAAAAGA	50
< AGGATAGTGGCCTACTATGG	49
< AGGGTTCGAGTGAGAGCATG	48
<TCTGAGAAGGGTTCGAGTGAGAGC	48
<GACGTGCAAATCGTTCGTCTGAC	47
<TGCATTTATTAGATAAAAGGT	46
<CTACTATGGTGGTGACGGGTGAC	45
<TGTCCTAAGATGAGCTCAACGAG	45
<GACCCTGTTGAGCTTGACTCTAGT	43
<TGAGCTCAACGAGAACAGAAATCT	42
< CCGGCGACGCATCATTCAAATT	41
< CCTGACACGGGGAGGTAGTG	40
< CCAATGATTAGAGGCATCGG	39
< AAGGGTAAAAGCTCGTTTGAT	38
<TGCAAATCGTTCGTCTGACTTGG	38
<GACCCGAAAGATGGTGAACTATGC	37
< CATGATAACTCGACGGATCGCA	36
< ACTCTAGTCCGACTTTGTGAA	35
< CCGACTTTGTGAAATGACTTGAGAG	35
< CCAGACTCATAGAGCCCGGTAT	33
<GTTCGAGTGAGAGCATGCCTGT	33
< AGACCCTGTTGAGCTTGACTCTAG	30
< CGACTTTGTGAAATGACTTGAG	30
< ACCCTGTTGAGCTTGACTCTAGT	29
< CCGACTTTGTGAAATGACTTG	29
<CTAATCGAACCGTCTAGTAGCT	29
<GCCGGCGACGCATCATTCAAATTT	29
< AAGCTCGTTTGATTCTGATTTCCA	27
< CCGACCTTGATCTTCTGAGAAG	27
<TCTGAGAAGGGTTCGAGTGAGA	27
<TTCTGGAAGGGATGCATTTATTA	27
<GACCCTGTTGAGCTTGACTCTAG	25
<TCAGAATCAAACGAGCTTTTA	25
< CCTGTTGAGCTTGACTCTAGTC	24
<TGAGAGCATGCCTGTCGGGA	24
<GCGGCACATCTGTTAAAAGA	23
<TCTTCTGAGAAGGGTTCGAGTGAG	22
<TTCCGTGAATCGGAGGCGGGG	22
< AAAGGGTAAAAGCTCGTTTGAT	20
< AGATGAGCTCAACGAGAACA	20
<TCCGTGAATCGGAGGCGGGGCACG	20
< AAGGTCGACGCGGGCTTTGCCC	19
< ACTCGACGGATCGCACGGCCTTTG	19
<GATAGCTGGAGCCCTTAGCGAG	19
<TGCCGGCGACGCATCATTCA	19
<TTGACTCTAGTCCGACTTTGTGA	19
< ACAGAAATCTCGTGTGGAACAAAA	18
<GGCTGAATCTCAGTGGATCGT	18
<TAGTAATTCTAGAGCTAATACGTG	18
<TGTGCCGGCGACGCATCATT	17
< ACCGACCTTGATCTTCTGAGAA	16
<TGTCCTAAGATGAGCTCAACGA	16
< AAGATAACGCAGGTGTCCTAAGA	14
< CCGACCTTGATCTTCTGAGAA	14
< CCTGTCGGCCAAGGCTATAGA	14
<GATGGTGAACTATGCCTGAGC	14
<TCTAGTCCGACTTTGTGAAATG	14
< AAATAACAATACCGGGCTCTATGA	13
< CCGACTTTGTGAAATGACTTGAGA	13
<GGCGACGCATCATTCAAATTTC	13
<GGCGACGCATCATTCAAATTTCT	13
<GGCGGCACATCTGTTAAAAG	13
<TGGAGGCCCGCAGCGATACTGAC	13
<TTTTACTTATTCCGTGAATCGGA	13
< ATCGAACCGTCTAGTAGCTGG	12
<TGGTATTTGCTACTCGGATAACCG	12
< AGTAGCTGGTTCCCTCCGAAGTT	11
<TACGTGCAACAAACCCCGAC	11
<TCAGAATCAAACGAGCTTTTAC	11
< AATCTCAGTGGATCGTGGCAG	10
< ACAATGATAGGAAGAGCCGACA	10
< ACTTATTCCGTGAATCGGAGG	10
< AGCTGGTTCCCTCCGAAGTTTCCC	10
< CCGGAGAGGGAGCCTGAGAAA	10
<GGAAGGGATGCATTTATTAGA	10
<GGTGTCCTAAGATGAGCTCAACGA	10
<GTTGCTCTGATGATTCATGATAAC	10
<TAGTAGCTGGTTCCCTCCGAAGT	10
< AACAAACCCCGACTTCTGGAAGG	9
< AGATAACGCAGGTGTCCTAAGAT	9
< CAGGTGGGGAGTTTGGCTGGGG	9
<GCCAATGATTAGAGGCATCGG	9
<GGCGACGCATCATTCAAATT	9
<TTTGTGCCGGCGACGCATCATT	9
< AATTAGGGTTCGATTCCGGAG	8
< AGCTCGTTTGATTCTGATTTCCA	8
< AGGTCGACGCGGGCTTTGCC	8
<GTGCCGGCGACGCATCATTCAA	8
<TACCACTACTTTTAACGTTATT	8
<TAGTCCGACTTTGTGAAATGACTTG	8
< AGCTAATACGTGCAACAAACCC	7
< ATTACTATTGCGACGCGGCCA	7
< CCGACTTTGTGAAATGACTT	7
< CGAAGCGACGAGACCTTGAAAGC	7
<CTAAAGGATCGATAGGCCACGCT	7
<CTTCGGCCGGCCGATCCGGGC	7
<CTTTGTGCCGGCGACGCATCATT	7
<GAAGGGATGCATTTATTAGAT	7
<GAGAAGGGTTCGAGTGAGAGCATG	7
<GCAGGTGTCCTAAGATGAGCTC	7
<TCACCTTGGAGACCTGATGC	7
<TGCAACAAACCCCGACTTCTGG	7
<TGCTGACATGAGTAACGAGAAATC	7
< AAAAGGGTAAAAGCTCGTTTGA	6
< AAATTTCTGCCCTATCAACT	6
< AATTACCCAATCCTGACACGGG	6
< AGATTGACTGAACGCAGAAAGCCT	6
< AGTAATTCTAGAGCTAATACG	6
< CATCGACATCATACGCTCTAC	6
<CTAGTAGCTGGTTCCCTCCGAAGT	6
<GCTGGTTCCCTCCGAAGTTTCC	6
<GTAGTAATTCTAGAGCTAATACGT	6
<TAGTCCGACTTTGTGAAATGAC	6
<TGTCAATCGGGGAAGGTTTTT	6
<TTACCCAATCCTGACACGGGG	6
<TTGCCCGTTGCTCTGATGATTC	6
< AATCGAAGCGACAAAGGGCTGA	5
< ACCACTACTTTTAACGTTATTT	5
< ATCAGAATCAAACGAGCTTTTACC	5
< ATCTTCTGAGAAGGGTTCGAGT	5
< ATGACTCGCGCTTACTAGGAA	5
< CACAATGATAGGAAGAGCCGACA	5
< CCAGAACATCTAAGGGCATCA	5
< CCGGCGACGCATCATTCAAA	5
<CTGTCGGCCAAGGCTATAGAC	5
<GCCTGTCGGCCAAGGCTATAG	5
<TCTAGTAGCTGGTTCCCTCCGAA	5
<TCTGGAAGGGATGCATTTATTAG	5
<TTCAAAGATTACCCGGGCCTG	5
< AAAAGGGTAAAAGCTCGTTTGATTC	4
< AATTTGAATGATGCGTCGCCGG	4
< ATCGAACCGTCTAGTAGCTGGTTC	4
< CCACCAACTAAGAACGGCCAT	4
< CCCCGTGTCAGGATTGGGTAAT	4
< CGACGAGACCTTGAAAGCTGC	4
< CGCAAATTACCCAATCCTGACA	4
< CGCCCTCGACCTATTCTCAAACT	4
< CGCGCAAATTACCCAATCCTGA	4
< CGGGAGCAGCTCGAGCAGTGC	4
<CTAGTCCGACTTTGTGAAATG	4
<CTAGTCCGACTTTGTGAAATGA	4
<CTGTCGGACGGGCTTCCCCC	4
<GAGCGATGACAACCAGGAGGTGG	4
<GTGGAGGCCCGCAGCGATACTGACG	4
<TATTGCGACGCGGCCATCAGTA	4
<TGACTCTAGTCCGACTTTGT	4
< AAAGATTACCCGGGCCTGTC	3
< AAGAGCCGACATCGAAGGATCAA	3
< AATCAGAATCAAACGAGCTT	3
< AATGATGCGTCGCCGGCACA	3
< ACTGGTCTAGCTCCATGGCAC	3
< AGAACAGAAATCTCGTGTGGAA	3
< AGCGACAAAGGGCTGAATCTC	3
< AGGGTAAAAGCTCGTTTGATTCTGA	3
< AGGTCTCGTTCGTTAACGGAA	3
< AGTAGACAGGGACAGTGGGAA	3
< AGTGGTAACACGATGTATAG	3
< ATGAACGCTTGGCTGCCACAA	3
< ATGACAACCAGGAGGTGGGCT	3
< ATTTCTGCCCTATCAACTTTCG	3
< CAAATTCCGAAGGTCTAAAGG	3
< CAATGATAGGAAGAGCCGACATC	3
< CATGAATCATCAGAGCAACGG	3
< CCCTTGGCTGTGGTTTCGCTGGA	3
< CCGAAGGTCTAAAGGATCGA	3
< CCTTTGTGCCGGCGACGCATCA	3
< CCTTTGTGCCGGCGACGCATCAT	3
< CGAAGGTCTAAAGGATCGATAGG	3
< CGAATGGCTCATTAAATCAGT	3
< CGGGAGCAGCTCGAGCAGTGCG	3
< CGGGGTTTGTTGCACGTATTAG	3
< CGGTGCTCTTCCGGCCGCTGG	3
<CGTTTGATTCTGATTTCCAG	3
<CTAGGCCTGTATTCGGAGTTTC	3
<CTAGTCCGACTTTGTGAAATGAC	3
<CTCGACGGATCGCACGGCCTTTG	3
<GAATCAGCGGGGAAAGAAGACC	3
<GAGGCCCGCAGCGATACTGACG	3
<GCAAATCGTTCGTCTGACTTGGG	3
<GCGATGACAACCAGGAGGTGG	3
<GCGCAAATTACCCAATCCTGAC	3
<GTAGTCAACGCGAGCTGATGACTC	3
<GTCTAAAGGATCGATAGGCCACG	3
<TACTGAAATAGATTTCGCGGAA	3
<TAGTAGCTGGTTCCCTCCGA	3
<TAGTCCGACTTTGTGAAATGACT	3
<TCCGTACCAGTTCTGAGTCGACT	3
<TCCTCCGGATTTTCAAGGGC	3
<TCGGGCGAAATTGAAATACC	3
<TCTGGTGGAGGCCCGCAGCGATAC	3
<TGAATCATCAGAGCAACGGGCA	3
<TGAGTCTGGTAATTGGAATGAGT	3
<TGTCGGCCAAGGCTATAGACT	3
<TGTTAAAAGATAACGCAGGTGTC	3
<TTCTGACACCTCTAGCTTCAA	3
<TTGACTCTAGTCCGACTTTGTG	3
<TTTTCTGACACCTCTAGCTTCAAA	3
< AAACAGAAAAGATAACTCTTCC	2
< AAAGCTCGTTTGATTCTGATT	2
< AAAGGGCTGAATCTCAGTGGATC	2
< AAATTCCGAAGGTCTAAAGGA	2
< AAATTTCTGCCCTATCAACTTT	2
< AACTTTTCTGACACCTCTAGC	2
< AACTTTTCTGACACCTCTAGCTTC	2
< AAGAACGGCCATGCACCACCACC	2
< AATCCATTCATGCGCGTCACT	2
< AATCGAAGCGACAAAGGGCT	2
< AATTAAACAGTCGGATTCCCCT	2
< AATTACTATTGCGACGCGGCCA	2
< AATTCCGAAGGTCTAAAGGA	2
< ACAAAGTCGGACTAGAGTCAAGC	2
< ACCTCCTGGTTGTCATCGCTC	2
< ACGCTCCAGGGAGGCGCCCGC	2
< ACGTAGTCAACGCGAGCTGATG	2
< ACTACCACCAAGATCTGCACCGAC	2
< ACTACTTTTAACGTTATTTTAC	2
< ACTATTGCGACGCGGCCATCAGT	2
< ACTGTTTATTAAAAACACAGG	2
< ACTTTTCTGACACCTCTAGCTT	2
< AGCCAATCCTTTTCCCGAGGTT	2
< AGCCATCCTTTGAAGAAAGCG	2
< AGCCGCTGCGTCCCGGTTCAG	2
< AGGCCCGCAGCGATACTGAC	2
< AGGGACCATCGCAATGCTTTGTTT	2
< AGTCATTTCACAAAGTCGGACTAG	2
< ATAGAGCCCGGTATTGTTAT	2
< ATCTTAGGACACCTGCGTTATC	2
< ATTAAATCAGTTATAGTTTGTT	2
< ATTCCGAAGGTCTAAAGGAT	2
< ATTCGGCAGGTGAGTTGTTACACA	2
< ATTTGAATATTTGCTACTACCACC	2
< CAAAGCCCGCGTCGACCTTT	2
< CAAAGTCGGACTAGAGTCAAGC	2
< CAAATTTCTGCCCTATCAACTTT	2
< CAAGTCATTTCACAAAGTCGGA	2
< CACTGGTCTAGCTCCATGGCA	2
< CAGGCTGAGGTCTCGTTCGTTAA	2
< CAGGGACCATCGCAATGCTTTGT	2
< CATCGACATCATACGCTCTA	2
< CATTTCACAAAGTCGGACTAGA	2
< CCAACTAAGAACGGCCATGCA	2
< CCTTACTATGTCTGGACCTGG	2
< CCTTCCAGAAGTCGGGGTTTG	2
< CCTTTGTGCCGGCGACGCATC	2
< CCTTTGTGGGTTCTAGGTTAG	2
< CGAGACCTTGAAAGCTGCTTTTTC	2
< CGAGGGAGCCGTTCCCAGTCC	2
< CGATTCCCTTTCGAAGCTCGC	2
< CGCAGACGGCACTCGGTCCTC	2
< CGCATCATTCAAATTTCTGCCC	2
< CGCTCCAGGGAGGCGCCCGCG	2
< CGGACGGCAGCCCTTTCGGGGG	2
<CTACTGAAATAGATTTCGCGGA	2
<CTAGCTTCAAATTCCGAAGGT	2
<CTATGAACGCTTGGCTGCCACAA	2
<CTCAAGTCATTTCACAAAGTCGGAC	2
<CTGATGACTCGCGCTTACTA	2
<GAGCCCTTAGCGAGTTCTATC	2
<GAGCTCAACGAGAACAGAAA	2
<GAGTGAATCGGTCCCTAAGGA	2
<GAGTTCTATCGGGTAAAGCCA	2
<GATCGAGCGATGACAACCAGG	2
<GATCGAGCGATGACAACCAGGAG	2
<GATTACCCGGGCCTGTCGGCC	2
<GCAAAGCCCGCGTCGACCTTT	2
<GCAACGCCCTCGACCTATTCT	2
<GCAGCTCGAGCAGTGCGCCGG	2
<GCAGGCTGAGGTCTCGTTCGT	2
<GCAGGGACCATCGCAATGCTT	2
<GCAGGGACGTAGTCAACGCGA	2
<GCCCTTAGCGAGTTCTATCGG	2
<GCCTGAGCGGGGCGAAGCCAGA	2
<GCGAATGGCTCATTAAATCAGTT	2
<GCTCTTCCGGCCGCTGGACCC	2
<GGAGGTAGTGACAATAAATAAC	2
<GGGGAAAGAAGACCCTGTTGA	2
<GGGTAAAAGCTCGTTTGATTCTGA	2
<GTAAAAGCTCGTTTGATTCTGATT	2
<GTCATTTCACAAAGTCGGACTAGA	2
<GTGCCGGCGACGCATCATTCAAAT	2
<TACCAGTTCTGAGTCGACTG	2
<TATGAGTCTGGTAATTGGAATGAG	2
<TCAAAGATTACCCGGGCCTGTC	2
<TCCACACGAGATTTCTGTTC	2
<TCCCTCCGAAGTTTCCCTCAG	2
<TCCGATCTTGGTTGGCCTTTCA	2
<TCGAACCGTCTAGTAGCTGGTTC	2
<TGATCTTCTGAGAAGGGTTCGAG	2
<TGCGACGCGGCCATCAGTAGGGT	2
<TGTCTTCCGCCCGGATCGGCC	2
<TTACCCTTTTGTTCCACACGAGA	2
<TTAGCGAGTTCTATCGGGTAAAGC	2
<TTCCCTTGCCTACATTGTTCCAT	2
<TTGAATGATGCGTCGCCGGCAC	2
<TTGAATTACTATTGCGACGCGG	2
<TTGATCTTCTGAGAAGGGTTC	2
<TTGTTTTAATTAAACAGTCGGATT	2
<TTTCAAAGATTACCCGGGCCTG	2
<TTTCAAGGTCTCGTCGCTTCGGT	2
<TTTCCCCTCTTCGGCCTTCA	2
< AAAAACCTTCCCCGATTGACAGA	1
< AAAAGCAGCTTTCAAGGTCTCGTC	1
< AAAAGCTCGTTTGATTCTGATT	1
< AAAATAACGTTAAAAGTAGTGG	1
< AAACAGTCGGATTCCCCTTG	1
< AAACCTTCCCCGATTGACAGA	1
< AAACGAGCTTTTACCCTTTTGT	1
< AAACTCCCCACCTGACAATGT	1
< AAAGTCGGACTAGAGTCAAG	1
< AAATAACGTTAAAAGTAGTGGTAT	1
< AAATTTCAAAGATTACCCGGGCCTG	1
< AAATTTGAATGATGCGTCGCCGG	1
< AACAATTGCAATGATCTATCC	1
< AACAATTGCAATGATCTATCCCCA	1
< AACAGGGTCTTCTTTCCCCGC	1
< AACGAGAACAGAAATCTCGTG	1
< AACGAGCTTTTACCCTTTTGTTCC	1
< AACGCCCTCGACCTATTCTCAA	1
< AACGTTGCCGTCAGCCGCTG	1
< AACTAACCTGTCTCACGACGG	1
< AACTAACCTGTCTCACGACGGTCT	1
< AACTAGAAGATTCCACCTCTGG	1
< AACTTTTCTGACACCTCTAGCT	1
< AAGACCAACAATTGCAATGAT	1
< AAGATCTGCACCGACGGCCGCTC	1
< AAGATTACCCGGGCCTGTCG	1
< AAGCAGCTTTCAAGGTCTCGTCGC	1
< AAGCGACAAAGGGCTGAATCTCA	1
< AAGGATCGATAGGCCACGCTTTCAC	1
< AAGGCCGTGCGATCCGTCGAGTT	1
< AAGGCCGTGCGATCCGTCGAGTTA	1
< AAGTCATCCCCGTATTTTGCCA	1
< AAGTCGGACTAGAGTCAAGCT	1
< AAGTTTCTTTTCCTCCGCTTA	1
< AATAAATGCATCCCTTCCAGAAG	1
< AATACATCAGTGTAGCGCGCGT	1
< AATCAAACGAGCTTTTACCCT	1
< AATCCTTTTCCCGAGGTTACGG	1
< AATCCTTTTCCCGAGGTTACGGA	1
< AATTAAACAGTCGGATTCCCCTTG	1
< AATTAACCAGACAAATCGCTC	1
< AATTACTATTGCGACGCGGCCATC	1
< AATTCCGAAGGTCTAAAGGATCGA	1
< AATTGCAATGATCTATCCCCATCA	1
< AATTTCAAAGATTACCCGGGCC	1
< AATTTGTTCATACTTACACAT	1
< ACAAACGATCTAGGCCTGTA	1
< ACAAAGGGCAGGGACGTAGTCAACG	1
< ACAAGCATATGACTACTGGCA	1
< ACAATACCGGGCTCTATGAGTCT	1
< ACAATGATAGGAAGAGCCGA	1
< ACAATGTCTTCCGCCCGGATC	1
< ACACTTGGTGAATTCTGCTTC	1
< ACAGAAATCTCGTGTGGAAC	1
< ACATCGAAGGATCAAAAAGCA	1
< ACATGGAACCTTTCCCCTCTTCGG	1
< ACCAAGATCTGCACCGACGGCCG	1
< ACCACCAAGATCTGCACCGACGGCC	1
< ACCATAGTAGGCCACTATCCTA	1
< ACCCTACCTCCGGCTGAGCCGT	1
< ACCCTTTTGTTCCACACGAGATTT	1
< ACCGGGCTCTATGAGTCTGGTA	1
< ACCTCCGTGTAGCTAGTTAGCA	1
< ACCTCCTGGTTGTCATCGCTCGA	1
< ACCTCCTGGTTGTCATCGCTCGAT	1
< ACCTGTCTCACGACGGTCTAA	1
< ACCTTGGAGACCTGATGCGGTTA	1
< ACCTTTCCCCTCTTCGGCCTTC	1
< ACGATCTAGGCCTGTATTCGGA	1
< ACGCGACGTGCGGTGCTCTTCCGGC	1
< ACGCGCTGTCGGACGGGCTTCC	1
< ACGCGGCCATCAGTAGGGTAAA	1
< ACGCGGCCATCAGTAGGGTAAAA	1
< ACGCTTTCACGGTTCGTATTC	1
< ACGGCACTCGGTCCTCCGGATT	1
< ACGTAGTCAACGCGAGCTGATGAC	1
< ACGTGCGGTGCTCTTCCGGCC	1
< ACGTGCGGTGCTCTTCCGGCCG	1
< ACTACCTCCCCGTGTCAGGA	1
< ACTAGGTTGAATTACTATTGC	1
< ACTCATAGAGCCCGGTATTGTTA	1
< ACTCCCTAACGTTGCCGTCA	1
< ACTGGTCTAGCTCCATGGCACC	1
< ACTTACACATGCATGGCTTAATCT	1
< ACTTATCCTACACCTCTCAAG	1
< ACTTCCATGACCACCGTCCTG	1
< AGAACATCTAAGGGCATCACA	1
< AGAAGTCGGGGTTTGTTGCACG	1
< AGAATCAAACGAGCTTTTACCCTT	1
< AGAATCAAGAAAGAGCTCTC	1
< AGACAAGCATATGACTACTGG	1
< AGACAGGGACAGTGGGAATCTC	1
< AGAGTCAAGCTCAACAGGGTCTT	1
< AGAGTCAAGCTCAACAGGGTCTTC	1
< AGATCGATCGGTTTCGGGTCA	1
< AGCAAGGCCACTCTGCCACTTACA	1
< AGCCTTGCGACCATACTCCCC	1
< AGCTCTCGGGCGAAATTGAAA	1
< AGCTTTCAAGGTCTCGTCGCT	1
< AGCTTTCAAGGTCTCGTCGCTT	1
< AGGAATTTTAACCCGATTCCC	1
< AGGACACCTGCGTTATCTTTT	1
< AGGATCGACTAACCCATGTGCAAG	1
< AGGATCGATAGGCCACGCTTT	1
< AGGATTGGGTAATTTGCGCGCC	1
< AGGCCACTCTGCCACTTACAATA	1
< AGGCCTGTATTCGGAGTTTCCCT	1
< AGGCGCCCGCGACTTGTCCGC	1
< AGGGACGTAGTCAACGCGAG	1
< AGGGACGTAGTCAACGCGAGCTG	1
< AGGGCAGGGACGTAGTCAACGCGAG	1
< AGGGCTCAAGTGATTCACCGAA	1
< AGTAGACAGGGACAGTGGGAATC	1
< AGTCAATCTACGCAGAGTGAATC	1
< AGTCATTTCACAAAGTCGGAC	1
< AGTCATTTCACAAAGTCGGACTAGA	1
< AGTTGGGCACCGTAACCCGGC	1
< ATAAATGCATCCCTTCCAGAA	1
< ATAAATGCATCCCTTCCAGAAGT	1
< ATAACGTTAAAAGTAGTGGTAT	1
< ATAACTGATTTAATGAGCCAT	1
< ATACATCAGTGTAGCGCGCGTG	1
< ATACTTACACATGCATGGCT	1
< ATAGAGCCCGGTATTGTTATTTAT	1
< ATAGGAAGAGCCGACATCGAAG	1
< ATAGGAAGAGCCGACATCGAAGGA	1
< ATAGGCCACGCTTTCACGGTTCGT	1
< ATAGTAGACAGGGACAGTGGGAAT	1
< ATAGTAGGCCACTATCCTAC	1
< ATAGTAGGCCACTATCCTACC	1
< ATCAAACGAGCTTTTACCCTTTTGT	1
< ATCACTTGAGCCCTGATACATT	1
< ATCATCAGAGCAACGGGCAAAG	1
< ATCCAACACTTGGTGAATTCTG	1
< ATCCATTCATGCGCGTCACTA	1
< ATCCGATCTTGGTTGGCCTTTC	1
< ATCCTACACCTCTCAAGTCATTTC	1
< ATCGAAGCGACAAAGGGCTGAA	1
< ATCGACATCATACGCTCTAC	1
< ATCGATAGGCCACGCTTTCACG	1
< ATCGCTCCACCAACTAAGAACGGC	1
< ATCTCAGTGGATCGTGGCAGCAAG	1
< ATCTTTGAGACAAGCATATGAC	1
< ATGAGTACGACCGGGCGCAG	1
< ATGAGTACGACCGGGCGCAGAC	1
< ATGCGCGTCACTAATTAGATG	1
< ATGCGTCGCCGGCACAAAGGCC	1
< ATGCTGAGCCGGGACACTTGA	1
< ATGTCAGCATTCTCACTTCTG	1
< ATTACCAGACTCATAGAGCC	1
< ATTCCCCTTGTCCGTACCAGT	1
< ATTCCGAAGGTCTAAAGGATC	1
< ATTCCTCGTTGAAGACCAACAATT	1
< ATTCTGCTTCACAATGATAGGAAG	1
< ATTGCAATGATCTATCCCCAT	1
< ATTGCGACGCGGCCATCAGTAGG	1
< ATTTCAAAGATTACCCGGGCCTG	1
< ATTTCTGTTCTCGTTGAGCTCATC	1
< ATTTGAATGATGCGTCGCCGGCAC	1
< ATTTGTTCATACTTACACATGCAT	1
< CAAAAAGAGGGGCCGTGCCCC	1
< CAAACGAGCTTTTACCCTTTT	1
< CAAACGAGCTTTTACCCTTTTG	1
< CAAAGGGCAGGGACGTAGTC	1
< CAAATTCCGAAGGTCTAAAG	1
< CAAATTCCGAAGGTCTAAAGGA	1
< CAAATTCCGAAGGTCTAAAGGATC	1
< CAACACTTGGTGAATTCTGCTTC	1
< CAACCTGCTCATGGCTAGATCG	1
< CAACTAAGAACGGCCATGCACC	1
< CAAGAAAGAGCTCTCAGTCT	1
< CAAGAAAGAGCTCTCAGTCTGT	1
< CAATCCTTTTCCCGAGGTTACG	1
< CAATTTCGCCCGAGAGCTCCC	1
< CACAAAGTCGGACTAGAGTCA	1
< CACAATGATAGGAAGAGCCGAC	1
< CACAGGTGAACAAGTAGAGTATAC	1
< CACATTGCGTGAGCATCCGCAGG	1
< CACCAAGATCTGCACCGACGG	1
< CACCCGTCACCACCATAGTAGGC	1
< CACCGACGGCCGCTCCGCCCG	1
< CACCGTAACCCGGCTTCCGGT	1
< CACCTAATGGCTTAAGCCGCTG	1
< CACCTCCGTGTAGCTAGTTAG	1
< CACCTCCTGGTTGTCATCGCTC	1
< CACCTCTAGCTTCAAATTCCGA	1
< CACCTGCGTTATCTTTTAACAGA	1
< CACTCCTTAGCGGATTTCGACTT	1
< CAGAAATTTGAATGATGCGTCG	1
< CAGACAAATCGCTCCACCAACTAA	1
< CAGACGGCACTCGGTCCTCC	1
< CAGAGCCAATCCTTTTCCCG	1
< CAGCCGACGGGTTCGGGACTGG	1
< CAGCTCGAGCAGTGCGCCGGCA	1
< CAGGATTGGGTAATTTGCGCGC	1
< CAGGCCGTTAAACAGAAAAG	1
< CAGGCGATCGTGTTTTTCACA	1
< CAGGCGATCGTGTTTTTCACAG	1
< CAGGCTCCCTCTCCGGAATCG	1
< CAGTTCTGAGTCGACTGTTCGT	1
< CATCAACGGTTCTTTTTATAGGAT	1
< CATCTTAGGACACCTGCGTT	1
< CATGAATCATCAGAGCAACGGG	1
< CATGCACCACCACCCATAGAA	1
< CATGGCACCGAAAATGTATCAG	1
< CATTCATGCGCGTCACTAATT	1
< CATTCCAATTACCAGACTCATAGA	1
< CATTGACCAGAGGCTGTTCACC	1
< CATTTCACAAAGTCGGACTAGAG	1
< CATTTTCGGGGCTAGTTGATT	1
< CATTTTGCCGACTTCCCTTGCC	1
< CCACACGAGATTTCTGTTCTCG	1
< CCACGCTTTCACGGTTCGTA	1
< CCACGCTTTCACGGTTCGTATTC	1
< CCAGACAAATCGCTCCACCA	1
< CCAGCCAAACTCCCCACCTGAC	1
< CCAGGGAGGCGCCCGCGACTT	1
< CCATCGACATCATACGCTCTACT	1
< CCATGGAGCTAGACCAGTGAG	1
< CCATTCATGCGCGTCACTAAT	1
< CCCCCGTCTCTTAGGATCGA	1
< CCCCTTGTCCGTACCAGTTC	1
< CCCGAAAGGGCTGCCGTCCGAT	1
< CCCGACGGCCGGGTATAGGT	1
< CCCGCGTCGACCTTTTATCTAA	1
< CCCTCGACCTATTCTCAAAC	1
< CCCTCTTCGGCCTTCAAAGTT	1
< CCCTTGCCTACATTGTTCCATTGA	1
< CCGATCTTGGTTGGCCTTTCA	1
< CCGCCTCCGATTCACGGAATA	1
< CCGCTGCGTCCCGGTTCAGGA	1
< CCGGAATCGAACCCTAATTCT	1
< CCGGACACCACGCGACGTGCGGT	1
< CCGGACTCCCTAACGTTGCCGTC	1
< CCGGATCGGCCGGCCGAAGCC	1
< CCGGATTTTCAAGGGCCGCCG	1
< CCGGGTATAGGTCGCGCGCTT	1
< CCGGTTCATCCCGCATCGCCA	1
< CCGTGCGATCCGTCGAGTTA	1
< CCGTGTAGCTAGTTAGCAGGC	1
< CCGTGTCAGGATTGGGTAATT	1
< CCTCCGGCTGAGCCGTTTCCA	1
< CCTCGTTGAAGACCAACAATTG	1
< CCTGATACATTTTCGGTGCCAT	1
< CCTGGTTGTCATCGCTCGATCAC	1
< CCTTAGCGAGTTCTATCGGGTA	1
< CCTTAGCGGATTTCGACTTCC	1
< CCTTGGCTGTGGTTTCGCTGG	1
< CGAAGCGACAAAGGGCTGAA	1
< CGAAGGTCTAAAGGATCGAT	1
< CGAAGGTCTAAAGGATCGATA	1
< CGACATCATACGCTCTACTGAAA	1
< CGACATCGAAGGATCAAAAAGC	1
< CGACCGGGCGCAGACGGCACT	1
< CGAGATTTCTGTTCTCGTTGA	1
< CGAGCAGTGCGCCGGCAGCCG	1
< CGAGCGATGACAACCAGGAGGTGG	1
< CGATCCGTCGAGTTATCATGA	1
< CGATCCGTCGAGTTATCATGAA	1
< CGATTCACGGAATAAGTAAAATA	1
< CGCAGACGGCACTCGGTCCT	1
< CGCAGGGACCATCGCAATGCTTT	1
< CGCCCGCGACTTGTCCGCCG	1
< CGCTCCACCAACTAAGAACGGCC	1
< CGCTGGATAGTAGACAGGGACAG	1
< CGCTTAAGCGCCATCCATTTTC	1
< CGGATCCATTTTGCCGACTT	1
< CGGCTTCCGGTTCATCCCGCA	1
< CGGGACTCCCGGATCACTATGG	1
< CGGGGTTTGTTGCACGTATT	1
< CGGTATTGTTATTTATTGTCAC	1
< CGGTGAATCACTTGAGCCCTGA	1
< CGGTTTCGGGTCAAATAGGAAG	1
< CGTAACCCGGCTTCCGGTTCA	1
< CGTACCAGTTCTGAGTCGACTG	1
< CGTACCAGTTCTGAGTCGACTGT	1
< CGTATTAGCTCTAGAATTACTA	1
< CGTGTAGCTAGTTAGCAGGCT	1
< CGTGTCAGGATTGGGTAATTTG	1
< CGTTAACGGAATTAACCAGAC	1
< CGTTGAGCTCATCTTAGGACACC	1
<CGTTGCTCTGATGATTCATGAT	1
<CTAAAGGATCGATAGGCCACGCTT	1
<CTAAGAACGGCCATGCACCAC	1
<CTAAGAACGGCCATGCACCACC	1
<CTAATAAATGCATCCCTTCCA	1
<CTACTACCACCAAGATCTGCA	1
<CTACTGAAATAGATTTCGCGGAA	1
<CTAGAGTCAAGCTCAACAGGGT	1
<CTAGGTTAGCGCGCAGTTGGGCAC	1
<CTAGGTTGAATTACTATTGCG	1
<CTATCCCCATCACGATGAAAT	1
<CTATCCTACCATCGAAAGTTG	1
<CTCAGGCTCCCTCTCCGGAATC	1
<CTCATCTTAGGACACCTGCGTTATC	1
<CTCCGTGTAGCTAGTTAGCA	1
<CTCGACCTATTCTCAAACTTTAA	1
<CTCGTTGAAGACCAACAATTG	1
<CTCTCCGGAATCGAACCCTAA	1
<CTGAGCCGGGACACTTGACTTCTA	1
<CTGATTGGCGGGATCCCTCG	1
<CTGATTTAATGAGCCATTCGCAG	1
<CTGCACCGACGGCCGCTCCG	1
<CTGGAAAGCGCCTACACCTAATG	1
<CTGGAAATCAGAATCAAACGAGCTT	1
<CTGGTGGAGGCCCGCAGCGATAC	1
<CTGGTGGTGCCCTTCCGTCAA	1
<CTGTGGTAACTTTTCTGACACC	1
<CTGTGGTTTCGCTGGATAGTAG	1
<CTGTTCGACCAGTCGGTCTCA	1
<CTGTTCGTCGCCCGGGGAAGG	1
<CTTAAGCGCCATCCATTTTCG	1
<CTTACACATGCATGGCTTAATC	1
<CTTAGCGAGTTCTATCGGGTAAA	1
<CTTAGGATCGACTAACCCATG	1
<CTTCAAATTCCGAAGGTCTAAA	1
<CTTCAAATTCCGAAGGTCTAAAG	1
<CTTCCGGCCGCTGGACCCTAC	1
<CTTGACTCTAGTCCGACTTTG	1
<CTTGCCTACATTGTTCCATT	1
<CTTGCGACCATACTCCCCCCG	1
<CTTGCGACCATACTCCCCCCGG	1
<CTTGGTTGGCCTTTCACCCCTA	1
<CTTTCAAGGTCTCGTCGCTTCG	1
<CTTTCCCCGCTGATTCTGCCA	1
<CTTTCTTCAAAGGATGGCTGC	1
<CTTTGAGACAAGCATATGACT	1
<CTTTGTTTTAATTAAACAGTCGG	1
<CTTTGTTTTAATTAAACAGTCGGA	1
<CTTTTAACAGATGTGCCGCCCC	1
<CTTTTATCTAATAAATGCATC	1
<CTTTTCTGACACCTCTAGCTTCA	1
<CTTTTGTTCCACACGAGATTT	1
<GAAATCAGAATCAAACGAGCTTT	1
<GAAATCAGAATCAAACGAGCTTTT	1
<GAAATTTCAAAGATTACCCGGGC	1
<GAACCTTTCCCCTCTTCGGCC	1
<GAAGCGACAAAGGGCTGAAT	1
<GAAGCTAGCCACGGAGGATCA	1
<GAAGTGAGAATGCTGACATGA	1
<GAATCAAGAAAGAGCTCTCAGTC	1
<GAATCGAAGCGACAAAGGGCTGA	1
<GAATGATGCGTCGCCGGCACAA	1
<GAATGATGCGTCGCCGGCACAAAG	1
<GACATCGAAGGATCAAAAAG	1
<GACCTTGATCTTCTGAGAAGG	1
<GACGAGACCTTGAAAGCTGCTTTT	1
<GACGCGGCCATCAGTAGGGTAAAA	1
<GACGGCACTCGGTCCTCCGG	1
<GACTGTTCGTCGCCCGGGGAAG	1
<GACTGTTCGTCGCCCGGGGAAGG	1
<GACTGTTCGTCGCCCGGGGAAGGC	1
<GAGCCCTTAGCGAGTTCTATCG	1
<GAGCCGACATCGAAGGATCAAAAA	1
<GAGCCGAGTGACGTGCCAGCG	1
<GAGCCGTTTCCAGGGTGGGCA	1
<GAGCTCTCGGGCGAAATTGAA	1
<GAGTCGACTGTTCGTCGCCCGG	1
<GAGTCGACTGTTCGTCGCCCGGG	1
<GATACATTTTCGGTGCCATGGA	1
<GATAGGAAGAGCCGACATCG	1
<GATAGGAAGAGCCGACATCGAAGG	1
<GATAGGAAGAGCCGACATCGAAGGA	1
<GATAGTAGACAGGGACAGTGGGAA	1
<GATCACCTCCGTGTAGCTAGTTA	1
<GATGCGGTTATGAGTACGAC	1
<GATGCGTCGCCGGCACAAAGGCC	1
<GATTCCCTTTCGAAGCTCGCGC	1
<GCAAAGCCCGCGTCGACCTTTT	1
<GCACCGCCGACCGACCTTGAT	1
<GCAGAAATTTGAATGATGCGTC	1
<GCAGCCGACGGGTTCGGGACTG	1
<GCAGTTGGGCACCGTAACCCG	1
<GCCACGCTTTCACGGTTCGT	1
<GCCATGGAGCTAGACCAGTGA	1
<GCCCTATCAACTTTCGATGGTA	1
<GCCGACATCGAAGGATCAAAAAG	1
<GCCGACGTCTCCGGACTCCCT	1
<GCCGTGCGATCCGTCGAGTTA	1
<GCCTACATTGTTCCATTGACCA	1
<GCCTGTCGGCCAAGGCTATAGA	1
<GCGACGAGACCTTGAAAGCTGC	1
<GCGATGACAACCAGGAGGTGGG	1
<GCGCAGTTGGGCACCGTAACC	1
<GCGCCCGCGACTTGTCCGCCG	1
<GCGCTGGACGCGCTGTCGGAC	1
<GCGTATTTAAGTCGTCTGCAAA	1
<GCTAGTTAGCAGGCTGAGGTC	1
<GCTCATCTTAGGACACCTGCGT	1
<GCTCATTAAATCAGTTATAGT	1
<GCTCGTTTGATTCTGATTTC	1
<GCTCTTCCGGCCGCTGGACC	1
<GCTTTCTGCGTTCAGTCAATCTAC	1
<GCTTTGTTTTAATTAAACAGTCGG	1
<GGAAATCAGAATCAAACGAG	1
<GGAGGCGCCCGCGACTTGTCC	1
<GGATAGTGGCCTACTATGGTGG	1
<GGATGCATTTATTAGATAAA	1
<GGCACCGAAAATGTATCAGGGC	1
<GGCACGGCCCCTCTTTTTGGA	1
<GGCACTCGGTCCTCCGGATTT	1
<GGCCATCAGTAGGGTAAAACTAA	1
<GGCGCACCGGACACCACGCGAC	1
<GGCGGCACATCTGTTAAAAGAT	1
<GGCTAGATCGATCGGTTTCG	1
<GGCTCATTAAATCAGTTATAG	1
<GGGACCATCGCAATGCTTTGTT	1
<GGTCCTCCGGATTTTCAAGGGC	1
<GGTCTCGTTCGTTAACGGAAT	1
<GGTTAGCGCGCAGTTGGGCAC	1
<GTACCAGTTCTGAGTCGACTGTT	1
<GTACGACCGGGCGCAGACGGCAC	1
<GTAGACAGGGACAGTGGGAATCTC	1
<GTATTAGCTCTAGAATTACTACGG	1
<GTCAATCCTTACTATGTCTGGACC	1
<GTCAATCTACGCAGAGTGAATC	1
<GTCATTTCACAAAGTCGGAC	1
<GTCCTAAGATGAGCTCAACGAGAA	1
<GTCCTCCGGATTTTCAAGGGC	1
<GTCGCTATGAACGCTTGGCTG	1
<GTCTAAAGGATCGATAGGCCACGC	1
<GTCTGCAAAGGATTCTACCCGCC	1
<GTCTTTCAGGATTGGTCGTTGT	1
<GTGAAAAACACGATCGCCTGCC	1
<GTGCGATCCGTCGAGTTATCA	1
<GTGTAGCTAGTTAGCAGGCTGA	1
<GTTAATCCATTCATGCGCGTCA	1
<GTTAGCGCGCAGTTGGGCACCG	1
<GTTATCCGAGTAGCAAATACCATC	1
<GTTCATACTTACACATGCATGGCT	1
<GTTGAATACATCAGTGTAGCGCG	1
<GTTGAGCTCATCTTAGGACACCTG	1
<GTTGCTCTGATGATTCATGAT	1
<GTTTCCAGGGTGGGCAGGCCG	1
<GTTTCGCTGGATAGTAGACAGGG	1
<GTTTTAATTAAACAGTCGGATTC	1
<TAAAAGCTCGTTTGATTCTGATTT	1
<TAACGTTAAAAGTAGTGGTATT	1
<TAAGTCGTCTGCAAAGGATTC	1
<TACCCAATCCTGACACGGGGAG	1
<TACCCTTTTGTTCCACACGAGAT	1
<TACTATGTCTGGACCTGGTAAGT	1
<TAGCGCGCGTGCGGCCCAGAACA	1
<TAGGAAGAGCCGACATCGAAGGA	1
<TAGGCATCCTTAGACGAAAGAG	1
<TAGTAGACAGGGACAGTGGGAATC	1
<TAGTCCCTCTAAGAAGCTAGCC	1
<TAGTCCGACTTTGTGAAATGACTT	1
<TATAACTGATTTAATGAGCCA	1
<TATCATGAATCATCAGAGCAACGG	1
<TATGAGTACGACCGGGCGCAGA	1
<TATTAGCTCTAGAATTACTAC	1
<TATTAGCTCTAGAATTACTACGGT	1
<TATTGTCACTACCTCCCCGTGT	1
<TATTTAAGTCGTCTGCAAAGGAT	1
<TATTTATTGTCACTACCTCCCC	1
<TATTTCAATTTCGCCCGAGA	1
<TCAAACGAGCTTTTACCCTTTT	1
<TCAAATTTCTGCCCTATCAACTTT	1
<TCAATTTCGCCCGAGAGCTCC	1
<TCACAGACCTGTTATTGCCTCAAA	1
<TCACCTCCGTGTAGCTAGTTAG	1
<TCACCTTGGAGACCTGATGCGG	1
<TCAGAATCAAACGAGCTTTTACCC	1
<TCAGGATTGGGTAATTTGCGCG	1
<TCAGTCTGTCAATCCTTACTA	1
<TCATCTTAGGACACCTGCGTTAT	1
<TCATCTTAGGACACCTGCGTTATCT	1
<TCATTCCAATTACCAGACTCATA	1
<TCATTTCACAAAGTCGGACTAGA	1
<TCCACCAACTAAGAACGGCCATG	1
<TCCATTTTCGGGGCTAGTTGA	1
<TCCATTTTCGGGGCTAGTTGATT	1
<TCCCACTTATCCTACACCTCTCA	1
<TCCCATTTCCTCGCTGACCCA	1
<TCCCCTTGTCCGTACCAGTT	1
<TCCGAAGGTCTAAAGGATCGAT	1
<TCCGATTCACGGAATAAGTAA	1
<TCCGCAGGGACCATCGCAATGCTT	1
<TCCGGATTTTCAAGGGCCGCC	1
<TCCGTACCAGTTCTGAGTCG	1
<TCCTCCAAGGCCTGTTAGAGC	1
<TCCTCGTTGAAGACCAACAAT	1
<TCCTTACTATGTCTGGACCTG	1
<TCCTTAGCGGATTTCGACTT	1
<TCGAGCAGTGCGCCGGCAGC	1
<TCGAGCAGTGCGCCGGCAGCCGA	1
<TCGATAGGCCACGCTTTCAC	1
<TCGCGTATTTAAGTCGTCTGCA	1
<TCGCTATGAACGCTTGGCTGCC	1
<TCGCTGGATAGTAGACAGGGA	1
<TCGGGGCTAGTTGATTCGGCA	1
<TCGGTCCTCCGGATTTTCAA	1
<TCGTCGCCCGGGGAAGGCCC	1
<TCGTTCGTTAACGGAATTAAC	1
<TCTAGGCCTGTATTCGGAGTT	1
<TCTAGGTTAGCGCGCAGTTG	1
<TCTCAAGTCATTTCACAAAGTCGGA	1
<TCTCAGGCTCCCTCTCCGGAA	1
<TCTCGTTCGTTAACGGAATTAA	1
<TCTGCACCGACGGCCGCTCCG	1
<TCTGGAAAGCGCCTACACCTAA	1
<TCTTAGGACACCTGCGTTATCT	1
<TCTTCGGCCTTCAAAGTTCTC	1
<TCTTCTTTCCCCGCTGATTCTG	1
<TGAAAAACACGATCGCCTGCC	1
<TGAAATTTCAAAGATTACCCGGG	1
<TGAATCATCAGAGCAACGGGCAA	1
<TGAATGATGCGTCGCCGGCA	1
<TGAATTCTGCTTCACAATGATAGG	1
<TGACTCGCGCTTACTAGGAA	1
<TGAGCATCCGCAGGGACCATC	1
<TGAGCCGGGACACTTGACTTCTAC	1
<TGATACATTTTCGGTGCCATG	1
<TGATCTTCTGAGAAGGGTTCGAGT	1
<TGATGACTCGCGCTTACTAG	1
<TGATGACTCGCGCTTACTAGGA	1
<TGATGCGGTTATGAGTACGA	1
<TGATGCGGTTATGAGTACGAC	1
<TGATGCGTCGCCGGCACAAAGG	1
<TGATGCGTCGCCGGCACAAAGGC	1
<TGATTCGGCAGGTGAGTTGTT	1
<TGCACCGACGGCCGCTCCGCCC	1
<TGCCACTTACAATACCCCGTCG	1
<TGCCATGGAGCTAGACCAGTGA	1
<TGCCCCGCCTCCGATTCACGGAAT	1
<TGCCCTATCAACTTTCGATGG	1
<TGCCCTATCAACTTTCGATGGTA	1
<TGCCTCAAACTTCCTTGGCCTA	1
<TGCGATCCGTCGAGTTATCA	1
<TGCGCCGGCAGCCGACGGGTT	1
<TGCGTCGCCGGCACAAAGGCC	1
<TGGAGCCCTTAGCGAGTTCTAT	1
<TGGCACCGAAAATGTATCAGG	1
<TGGGCAGGCCGTTAAACAGAA	1
<TGGGGTTGGTAAGGCGAAATGG	1
<TGGGTTCTAGGTTAGCGCGCA	1
<TGGTCTTTCAGGATTGGTCGT	1
<TGGTTGTCATCGCTCGATCAC	1
<TGTAGCGCGCGTGCGGCCCAG	1
<TGTAGCTAGTTAGCAGGCTGAGGT	1
<TGTATCAGGGCTCAAGTGATTC	1
<TGTCAATCGGGGAAGGTTTTTGG	1
<TGTCCGTACCAGTTCTGAGTCGAC	1
<TGTCTGGACCTGGTAAGTTTC	1
<TGTTCACCTTGGAGACCTGA	1
<TGTTCCATTGACCAGAGGCTGT	1
<TGTTCGTCGCCCGGGGAAGG	1
<TGTTTTAATTAAACAGTCGGAT	1
<TTAAGTCGTCTGCAAAGGATT	1
<TTAATCCATTCATGCGCGTCACT	1
<TTAATTAAACAGTCGGATTCCCC	1
<TTACTATGTCTGGACCTGGTAAG	1
<TTACTATTGCGACGCGGCCATC	1
<TTAGGACACCTGCGTTATCTT	1
<TTATCATGAATCATCAGAGC	1
<TTATCCCTGTGGTAACTTTTCT	1
<TTCACTCTGCGTAGATTGACTG	1
<TTCACTCTGCGTAGATTGACTGA	1
<TTCCAGAAGTCGGGGTTTGTTGC	1
<TTCCCCCGTCTCTTAGGATCGACT	1
<TTCCCCTTGTCCGTACCAGTTC	1
<TTCCCCTTGTCCGTACCAGTTCT	1
<TTCCCTCCGAAGTTTCCCTCAGG	1
<TTCCCTTGCCTACATTGTTCCATT	1
<TTCCGGAGAGGGAGCCTGAGAA	1
<TTCCTTTAAGTTTCAGCCTTG	1
<TTCGGCAGGTGAGTTGTTACA	1
<TTCGGCAGGTGAGTTGTTACACA	1
<TTCTCGTTGAGCTCATCTTA	1
<TTCTTTCCCCGCTGATTCTGCC	1
<TTGAAGACCAACAATTGCAATG	1
<TTGAATACATCAGTGTAGCGC	1
<TTGAATGATGCGTCGCCGGCACAA	1
<TTGCGCGCCTGCTGCCTTCCT	1
<TTGGAGACCTGATGCGGTTA	1
<TTGTGCCGGCGACGCATCATTCAA	1
<TTGTTCCACACGAGATTTCTGTTC	1
<TTTAACAGATGTGCCGCCCC	1
<TTTACCCTTTTGTTCCACACG	1
<TTTCAAGGGCCGCCGGGGGCG	1
<TTTCACAAAGTCGGACTAGAG	1
<TTTCACAAAGTCGGACTAGAGT	1
<TTTCCAGGGTGGGCAGGCCGT	1
<TTTCCCTGGGGTTGGTAAGGC	1
<TTTCGGGGCTAGTTGATTCGGCA	1
<TTTCTCGTTACTCATGTCAGCATT	1
<TTTCTGACACCTCTAGCTTCAAA	1
<TTTCTTCAAAGGATGGCTGCTTC	1
<TTTGAATGATGCGTCGCCGG	1
<TTTGAATGATGCGTCGCCGGCA	1
<TTTGAGACAAGCATATGACTA	1
<TTTGTTCCACACGAGATTTCTGTT	1
<TTTGTTTTAATTAAACAGTCGGAT	1
<TTTTAACAGATGTGCCGCCC	1
<TTTTAATTAAACAGTCGGATTCCC	1
<TTTTCAAGGGCCGCCGGGGGCGC	1
<TTTTCCCGAGGTTACGGATCCATT	1

## Sheet: Gb-mock VS Gb-inft
Table S4. Different expression of candidate endogenous siRNAs between mock- and Verticillium-infected G. barbadense roots.
Commom sequneces between Gb-mock and Gb-inft	Copies in Gb-inft	Copies in Gb-mock	Fold-change(log2 mock/inft)
TGAATCTCAGTGGATCGTGGCA	26	3	2.93031
AAATCAGAATCAAACGAGCTT	32	8	1.81483
CTAAAGGATCGATAGGCCAC	22	6	1.6893
AAAGGGCAGGGACGTAGTCAAC	20	6	1.55179
GAATCTCAGTGGATCGTGGCA	35	11	1.48468
TGAATCTCAGTGGATCGTGG	24	8	1.39979
AACCGTAGTAATTCTAGAGCT	27	9	1.39979
CGTAGTCAACGCGAGCTGATGA	41	15	1.26549
ACCGTAGTAATTCTAGAGCT	24	9	1.22987
AGTTCTGAGTCGACTGTTCGT	20	8	1.13676
ACAAAGGGCAGGGACGTAGTCAAC	32	13	1.11439
ACCACTACTTTTAACGTTATT	22	9	1.10433
GAAATTTGAATGATGCGTCGC	28	12	1.03722
GTGTGGAACAAAAGGGTAAAA	229	100	1.01018
CGTTCGTCTGACTTGGGTATAGGG	218	385	-1.0057
TCCTAAGATGAGCTCAACGAG	122	218	-1.02262
CCTGACACGGGGAGGTAGTGA	176	326	-1.07447
CTCTATGAGTCTGGTAATTGG	77	152	-1.16631
TCGAGTGAGAGCATGCCTGTCGG	45	89	-1.16905
AAGGATCGATAGGCCACGCTTTCA	25	50	-1.18517
CCTAAGATGAGCTCAACGAGA	69	139	-1.19559
CTAAGATGAGCTCAACGAGAACA	41	84	-1.21994
AGAATCAGCGGGGAAAGAAGA	10	21	-1.25556
CGGGTAGAATCCTTTGCAGAC	65	138	-1.27133
TCTGAGAAGGGTTCGAGTGAG	64	142	-1.33492
TCGTTCGTCTGACTTGGGTATAG	90	200	-1.33717
ATAAATAACAATACCGGGCTCTAT	73	170	-1.40474
AAATAACAATACCGGGCTCTATG	45	109	-1.4615
ATCCTGACACGGGGAGGTAGTGA	22	54	-1.48063
ATAACTCGACGGATCGCACG	268	658	-1.48103
TGATAACTCGACGGATCGCACG	242	595	-1.48305
TCGTTCGTCTGACTTGGGTATA	216	549	-1.53095
TCTGAGAAGGGTTCGAGTGAGAG	185	520	-1.67616
CGAGTGAGAGCATGCCTGTCGGG	10	29	-1.72122
TCGTCTGACTTGGGTATAGGG	84	245	-1.72949
TTCGTCTGACTTGGGTATAGG	10	30	-1.77013
AGGTGTAGGATAAGTGGGAGCT	255	786	-1.8092
CGTCTGACTTGGGTATAGGG	73	227	-1.8219
TTCTGAGAAGGGTTCGAGTGAGAG	187	586	-1.83303
TTCGTCTGACTTGGGTATAGGG	187	587	-1.83549
CCTGACACGGGGAGGTAGTGAC	53	169	-1.85813
CTGAGAAGGGTTCGAGTGAGAG	37	118	-1.85836
TCCTGACACGGGGAGGTAGTG	27	87	-1.87323
GATAACTCGACGGATCGCACG	383	1269	-1.91345
GAGGCCCGCAGCGATACTGACGT	7	24	-1.96278
GTGACAATAAATAACAATACC	26	100	-2.12859
TCGTTCGTCTGACTTGGGTATAGG	10	43	-2.28951
TTCGTCTGACTTGGGTATAGGGG	37	161	-2.30664
TGTCCTAAGATGAGCTCAACGAGAA	39	176	-2.3592
CCTAAGATGAGCTCAACGAGAA	168	794	-2.42585
CCTAAGATGAGCTCAACGAGAAC	72	359	-2.50309
AAACACGATCGCCTGCCAGTG	6	34	-2.68767
CCTAAGATGAGCTCAACGAGAACA	303	2477	-3.21638
GCCCCTCTTTTTGGACCCAAG	254	2299	-3.36328
