# Supplementary material for: Genome-Wide Profiling of miRNAs and Other Small Non-Coding RNAs in the Verticillium dahliae–Inoculated Cotton Roots
Source: PLoS One. 2012 Apr 25;7(4):e35765. doi: 10.1371/journal.pone.0035765 (PMC3338460; doi:10.1371/journal.pone.0035765)
Supplement: Table S5 — Different expression of candidate endogenous siRNAs between mock- and Verticillium-infected G. hirsutum roots. (XLS) [file pone.0035765.s008.xls]

## Sheet: specially expressed in Gh-mock
Length	Sequences which were specially expressed in Gh-mock	Reads
21	>AACGACTCTCGGCAACGGATA	10381
21	>ACGACTCTCGGCAACGGATAT	9948
21	>TGAAATGACTTGAGAGGTGTA	6518
21	>ACCTCGGGAAAAGGATTGGCT	4832
20	>AGTTGTTGCAGTTAAAAAGC	4435
21	>ACGCAGGTGTCCTAAGATGAG	3081
20	>TAATGATTAACAGGGACAGT	2906
21	>AGATGGTGAACTATGCCTGAG	2849
21	>TTTGCAAAGAAAAAGGACATT	2769
21	>TGAAGCAGAGTCAGACTTTTC	2639
21	>CGACTCTCGGCAACGGATATC	2589
22	>AACCTCGGGAAAAGGATTGGCT	2496
22	>GTGAAATGACTTGAGAGGTGTA	2418
21	>GAGCGATTTGTCTGGTTAATT	2306
22	>CAGACGACTTAAATACGCGACG	2297
20	>AGAGGTGTAGGATAAGTGGG	2212
20	>CGAGTGAGAGCATGCCTGTC	2158
20	>GAATGGTCCGGTGAAGTGTT	2025
20	>ACAATGTAGGCAAGGGAAGT	1803
21	>GGGTAGAATCCTTTGCAGACG	1799
21	>CTGACTTTGCTGACGACCTCT	1788
20	>CAAATCGTTCGTCTGACTTG	1735
21	>CGCGAGGGAAAGATGAAAAGG	1646
20	>TGGAACAATGTAGGCAAGGG	1571
21	>TGGTAAGCAGAACTGGCGATG	1463
21	>CTGACATGTGTGCGAGTCAAC	1355
20	>TTCCGTCCAAGGCTAAATAC	1342
20	>CAAAGAGTGCTTGAAATTGT	1311
20	>GTTAAAAAGCTCGTAGTTGG	1232
21	>ATTCCGTCCAAGGCTAAATAC	1148
21	>TTCGAGTGAGAGCATGCCTGT	1033
20	>AATTCCTGAACCGGGACGCG	997
22	>AGAATCCGGGCTAGAAGCGACG	974
21	>AAATTCCTGAACCGGGACGCG	967
20	>CTTTAGACCTTCGGAATTTG	952
21	>TTCGGAAGAGCAAAAGGATGA	947
20	>TTGCAGTTAAAAAGCTCGTA	947
21	>TCCAGAAGGAGTGAGTAGTAC	899
20	>AGAGGAACCGTTGATTCGCA	894
20	>GAGTGAGAGCATGCCTGTCG	890
20	>CCGGTCTGCTCGTCCCTACT	875
20	>TGATAACTCGACGGATCGCA	864
22	>TCCTTTAGACCTTCGGAATTTG	826
21	>TGCAGATCTTGGTGGTAGTAG	806
22	>CAATGGAACAATGTAGGCAAGG	769
22	>AGAGGAACCGTTGATTCGCACA	762
21	>GGTAAAAGCTCGTTTGATTCT	717
20	>CTGACATGTGTGCGAGTCAA	709
22	>TTGAATGGTCCGGTGAAGTGTT	682
21	>TATGATAGGAACAACCAGAAT	679
22	>TAAAAAGCTCGTAGTTGGACTT	676
21	>AGGGTAAAAGCTCGTTTGATT	659
21	>TCCTTCGATGTCGGCTCTTCC	651
22	>AATGGAACAATGTAGGCAAGGG	630
20	>CTCTATGAGTCTGGTAATTG	621
20	>ATGCACCGGATCCCATCAGA	616
20	>CCGTGCGCTGGATTATGACT	615
20	>TCCTTCGATGTCGGCTCTTC	612
22	>TGATAACTCGACGGATCGCACG	610
21	>CTTTAGACCTTCGGAATTTGA	588
20	>ATAACTCGACGGATCGCACG	584
23	>CCGGGCGGAAGACATTGTCAGGT	583
20	>GGGTAGAATCCTTTGCAGAC	579
22	>AACAGGGACAGTCGGGGGCATT	560
20	>CCTTGAAAATCCGGAGGACC	556
23	>GACTCTCGGCAACGGATATCTCG	552
20	>CGACGGGGTATTGTAAGTGG	547
20	>ATTCCGTCCAAGGCTAAATA	539
21	>TAAGTTGTTGCAGTTAAAAAG	531
20	>ATGAAAGACGAACAACTGCG	524
22	>CGAGTCTTTGAACGCAAGTTGC	523
21	>TTAGTGACGCGCATGAATGGA	521
21	>ACTCGACGGATCGCACGGCCT	512
23	>TGTGGAACAAAAGGGTAAAAGCT	502
21	>ATCGTTCGTCTGACTTGGGTA	501
22	>ATTGAATGGTCCGGTGAAGTGT	498
21	>CCCTTTGTCGCTTCGATTCGT	498
20	>AGGAATTGACGGAAGGGCAC	494
23	>GTTGCAGTTAAAAAGCTCGTAGT	485
21	>CCGAATTGTAGTCTGGAGAAG	483
22	>CAAGCTGTGAAATGGATTCTAC	480
21	>TAGATGAAGGGGTTGTTTACA	465
22	>AGGATCCATTGGAGGGCAAGTC	464
21	>CGGAAGAGCAAAAGGATGACA	458
20	>TTGTAGTCTGGAGAAGCGTC	458
22	>TTATTAATATTATCGTCGCTTC	457
21	>AGGCCAAGGAAGTTTGAGGCA	455
21	>CAAAAGGATGACATGCTAGAA	451
20	>GATAACATCATAGGATTTCG	450
20	>AGGGGCGAAAGACTAATCGA	442
20	>TCTATGAGTCTGGTAATTGG	442
21	>GCCGCGCCACGGAATCGAGAG	439
23	>TGATGATTCATGATAACTCGACG	439
23	>ACCGCGAGGGAAAGATGAAAAGG	437
20	>TGAAAGACGAACAACTGCGA	427
21	>AGAGGTCGTCAGCAAAGTCAG	425
22	>AGTGACAATAAATAACAATACC	425
21	>TGAAAGACGAACAACTGCGAA	425
23	>TCTGGAGAAGCGTCCTCAGCGAC	423
21	>CATTGGTAACAAGAGGTCGTC	421
21	>GCCCCTCTTTTTGGACCCAAG	417
21	>GGGTAAAAGCTCGTTTGATTC	392
22	>CCGGTCTGCTCGTCCCTACTGC	377
22	>TGGGATAACATCATAGGATTTC	375
21	>TGTGAATTGCAGAATCCCGTG	375
23	>TGCTCTGATGATTCATGATAACT	374
23	>TCAACTTTCGATGGTAGGATAGT	373
21	>ATTGTAGTCTGGAGAAGCGTC	371
21	>TTTCGGCGTAGTTCATAGCTA	370
24	>GTGTGGAACAAAAGGGTAAAAGCT	368
21	>TTATATGCAGATGAGTGGATC	366
21	>ATGAAAGACGAACAACTGCGA	365
22	>GCTCTGATGATTCATGATAACT	359
20	>TCCTTTAGACCTTCGGAATT	358
20	>CTGACACGGGGAGGTAGTGA	354
21	>TGGAGCGTAATTCCCACCGAG	353
24	>TGTTGCAGTTAAAAAGCTCGTAGT	351
24	>ATCTTGTGTTTGGTTGAATGGAAT	349
21	>CGTGTGGAACAAAAGGGTAAA	347
20	>GATCCGGGCGGAAGACATTG	340
22	>ACGGAAGGGCACCACCAGGAGT	334
23	>GGTCTGCTCGTCCCTACTGCCGG	333
20	>TTTGCAGACGACTTAAATAC	329
22	>AATCGTTCGTCTGACTTGGGTA	328
21	>CTTGAGAATCGGTCGCCATCG	328
21	>GGAACGGGCTTGGCAGAATCA	322
22	>TGGCCGCGTCGCAATAGTAATT	320
24	>TTAAGTTGTTGCAGTTAAAAAGCT	317
21	>TTCTGACTTAGAGGCGTTCAG	315
22	>ATCGTTCGTCTGACTTGGGTAT	311
22	>TGACAATAAATAACAATACCGG	309
21	>CTAATATCAAGCAACTTCACA	307
21	>CGTAACCTCGGGAAAAGGATT	298
21	>TCCCTACTGCCGGCGATGCGC	298
20	>CGGGCTTGGCAGAATCAGCG	296
23	>TGAATTGCAGAATCCCGTGAACC	294
20	>TGATCCTTCGATGTCGGCTC	292
21	>TGGACCCAAGGCCGGCTTCGG	291
21	>TAAACTCTGAATGGCTTCGGT	286
21	>AAGGGGAATCCGACTGTTTAA	285
21	>CAAAGAGTGCTTGAAATTGTC	283
21	>AAACTCTGAATGGCTTCGGTG	279
20	>AAGTATGAACAAATTCAGAC	275
21	>GCGATGGTCCCTGCGGATGCT	270
22	>CAGTACGAATACGAACCGTGAA	269
21	>TCGTTCGTCTGACTTGGGTAT	266
21	>TTCGCAAAGAAAAAGGACATT	266
20	>CGTTCGTCTGACTTGGGTAT	264
21	>AGCTCGCGTTGACTACGTCCC	259
24	>GCAGTTAAAAAGCTCGTAGTTGGA	259
21	>GGCCGATCCGGGCGGAAGACA	259
22	>AGCCGCGCCACGGAATCGAGAG	256
21	>TAATCAAGAACGAAAGTTGGG	254
22	>TGCGATGGTCCCTGCGGATGCT	252
21	>GACATGTGTGCGAGTCAACGG	251
23	>TAGTGACAATAAATAACAATACC	249
24	>CCTGGAGCGTAATTCCCACCGAGC	246
22	>CGTGTGGAACAAAAGGGTAAAA	243
21	>TATGAAAGACGAACAACTGCG	242
21	>GAGTCTTTGAACGCAAGTTGC	239
21	>GTGTGGAACAAAAGGGTAAAA	238
22	>TGTGGAACAAAAGGGTAAAAGC	237
22	>AACTTTCGATGGTAGGATAGTG	235
20	>GAGGAACCGTTGATTCGCAC	234
21	>TAGACATAGCAGAATAGCACT	230
21	>GGAACAATGTAGGCAAGGGAA	228
21	>GCTGGGGCGGCACATCTGTTA	225
21	>GTTTGTTTGATGGTATTTGCT	225
24	>TGCAGTTAAAAAGCTCGTAGTTGG	225
21	>CGCAGGTGTCCTAAGATGAGC	223
24	>TTTGGTTGAATGGAATAGAGGTGT	222
21	>AATAACAATACCGGGCTCTAT	221
20	>CTGATGGCCGCGTCGCAATA	221
24	>CAGCCTCTGGTCAATGGAACAATG	220
21	>GAGCCGCGCCACGGAATCGAG	220
21	>AAGCAGAATTCACCAAGTGTT	216
22	>TTAATCAAGAACGAAAGTTGGG	215
22	>TTAGACTGACTTTGCTGACGAC	214
20	>AAATAGGTAGGACGGCGCGG	213
21	>GAGAGGTGTAGGATAAGTGGG	213
21	>AAGGGGTTGTTTACATGGGTA	212
22	>GGGCTTGGCAGAATCAGCGGGG	212
21	>GAACGACTCTCGGCAACGGAT	205
21	>TAAAAAGCTCGTAGTTGGACT	205
22	>CGGCAAAATGGATCCGTAACCT	203
24	>CGTGTGGAACAAAAGGGTAAAAGC	203
22	>CGAACGAGACCTCAGCCTGCTA	202
23	>CGTGTGGAACAAAAGGGTAAAAG	201
21	>ACCAGGTCCAGACATAGTAAG	200
21	>TGAGAAGGGTTCGAGTGAGAG	198
21	>TTCTATGGGTGGTGGTGCATG	198
21	>AACTAGATGAAGGGGTTGTTT	197
23	>GGGCGAGAGTAGTACTAGGATGG	197
22	>CGCGAGGGAAAGATGAAAAGGA	196
24	>CGTTCGTCTGACTTGGGTATAGGG	196
22	>CTACTGTAGACTGTAAGGTAGA	196
21	>ATCGAGTCTTTGAACGCAAGT	195
23	>AAATCGTTCGTCTGACTTGGGTA	192
23	>CTCGTGTGGAACAAAAGGGTAAA	190
22	>CAAAGAGTGCTTGAAATTGTCG	189
20	>GTGACGCGCATGAATGGATT	188
22	>TCGGAAGAGCAAAAGGATGACA	187
20	>CCTTCGATGTCGGCTCTTCC	183
21	>ATTTGCATCTTGCGGAGTCTT	180
22	>CGGGGTATTGTAAGTGGCAGAG	180
20	>CTATTGTGTTGGCCTTCGGG	180
24	>ACGTTAGGGAGTCCGGAGACGTCG	179
21	>CCCTACTGCCGGCGATGCGCT	179
22	>CGATCCTTTAGACCTTCGGAAT	178
21	>CCGGTGAAGTGTTCGGATCGC	177
23	>AAGGGTAAAAGCTCGTTTGATTC	176
22	>TGAATTGCAGAATCCCGTGAAC	176
21	>TCAAACTCCTCAGGAAGCGAT	175
21	>TGACTTTGCTGACGACCTCTT	175
20	>CGTAACCTCGGGAAAAGGAT	174
22	>ATGAAAGACGAACAACTGCGAA	173
21	>TAACTCGACGGATCGCACGGC	173
22	>AACAACCAGAATCCATGATCCA	171
22	>CCCAGTCCCGAACCCGTCGGCT	170
21	>AGAAGAAAGTCCAAAGGTCGA	169
21	>TGATCCTTCGATGTCGGCTCT	168
20	>ATCCTGACACGGGGAGGTAG	167
20	>CCAAGGAGTCTGACATGTGT	167
23	>TTAGGGTTCGATTCCGGAGAGGG	167
21	>GACGAACAGTCGACTCAGAAC	166
24	>TGGGCGAGAGTAGTACTAGGATGG	166
24	>AAATCGTTCGTCTGACTTGGGTAT	165
23	>AGACCGATAGCGAACAAGTACCG	165
21	>ATAGATCATTGCAATTGTTGG	165
23	>AGCTCGTAGTTGGACTTAGGGGT	164
23	>TAAATAGGTAGGACGGCGCGGCT	162
21	>TAGTACGAGAGGAACCGTTGA	161
21	>AGCAGGACGGTGGTCATGGAA	160
21	>CAGGACGGTGGTCATGGAAGT	159
21	>ATGTGACTTTTGAAGACGAAG	158
20	>GCATTTATTAGATAAAAGGT	158
21	>AACGAGACCTCAGCCTGCTAA	156
20	>CCGTAACCTCGGGAAAAGGA	156
22	>GAAAAAAGGGAAGACTCCGCAA	155
22	>GCTGGGGCGGCACATCTGTTAA	153
21	>AGGGGAATCCGACTGTTTAAT	150
22	>TCGTTCGTCTGACTTGGGTATA	150
20	>TCGCCTCGATCGTGGGATTC	149
21	>TTCGCAGCAGGTGGAGTGTAC	148
20	>AGGGTAAAAGCTCGTTTGAT	147
21	>AAAGGGCAGGGACGTAGTCAA	146
21	>AACGTGAGCTGGGTTTAGACC	144
20	>GCTTTTTGATCCTTCGATGT	144
20	>TTACCCTACTGATGGCCGCG	144
21	>TTGAACCAGCACTGCCCGCAT	142
22	>CGAGGATCCATTGGAGGGCAAG	141
23	>TAAATTCCGTCCAAGGCTAAATA	141
22	>ATCGAGTCTTTGAACGCAAGTT	140
21	>TAGACTGTAAGGTAGACTTCC	140
22	>AAGGGTAAAAGCTCGTTTGATT	139
24	>TGTAGCGATACTGTAGCGTGAGAC	139
20	>GGAGACGTCGTCGCCTCGAT	136
21	>GTGACAATAAATAACAATACC	136
22	>CTAAGATGAGCTCAACGAGAAC	134
21	>CAGAATCAGCGGGGAAAGAAG	133
23	>TAAGTTGTTGCAGTTAAAAAGCT	133
20	>TGTGCGAGTCAACGGGCTAG	133
21	>CTTGCACATGGGTTAGTCGAT	132
21	>GGGCTTGGCAGAATCAGCGGG	132
22	>TGACATGTGTGCGAGTCAACGG	132
22	>TTGCTCTGATGATTCATGATAA	128
21	>CGGGGCGTGGACCGACGCGGG	127
21	>GCTCGTAGTTGGACTTAGGGG	127
22	>ATACCGTAGAATCCATTTCACA	126
21	>TGATGGGGATAGATCATTGCA	126
21	>TCTAAGTGAGTTCTGTCTAGT	124
21	>TGTTGCAGTTAAAAAGCTCGT	124
22	>GTTAACGAACGAGACCTCAGCC	123
22	>CGAGTGAGAGCATGCCTGTCGG	122
21	>GCGGGTAGAATCCTTTGCAGA	122
22	>AAAGACGAACAACTGCGAAAGC	121
21	>TACGAGAGGAACCGTTGATTC	121
21	>TAGCTTCTTAGAGGGACTATG	118
24	>TCAGAACTGGTACGGACAAGGGGA	118
21	>CCATGTCAGTGAAACGAGCAG	117
20	>TGGAACAAAAGGGTAAAAGC	117
21	>TGGTGCATGGCCGTTCTTAGT	115
20	>GCGCGCTACACTGATGTATT	114
22	>GTGACAATAAATAACAATACCG	114
21	>ACAATAAATAACAATACCGGG	113
23	>GTTGCTTTTTGATCCTTCGATGT	113
23	>TCTGACATGTGTGCGAGTCAACG	113
21	>TTGGCAGATGCAGAGTCAGAT	113
24	>ACTGAACGCCTCTAAGTCAGAATC	112
21	>TCGCAAAGAAAAAGGACATTG	112
20	>ATAACGCAGGTGTCCTAAGA	111
21	>CAGCTCGCGTTGACTACGTCC	111
21	>TTGTGAAATGACTTGAGAGGT	111
21	>GTAGTTGGACTTAGGGGTGGG	110
22	>TGAAACTGCGAATGGCTCATTA	110
24	>TTGGACTTAGGGGTGGGTCGGCCG	110
21	>AGTGGATTGTTGTTGTTGGTA	109
22	>CCCTACTGATGGCCGCGTCGCA	109
24	>AGAACTGGTACGGACAAGGGGAAT	107
20	>AGTTTGAGGCAATAACAGGT	107
21	>TAACGCAGGTGTCCTAAGATG	107
22	>TCGTGTGGAACAAAAGGGTAAA	107
21	>TCTGCCCGTGGACGTAGGCAT	107
22	>TGGCTGGGGCGGCACATCTGTT	107
23	>CACCGGTCTGCTCGTCCCTACTG	106
23	>TTCGACACTAAGACACTAATTAA	106
21	>AAAGCTCGTAGTTGGACTTAG	103
21	>AGGTGGGGAGTTTGGCTGGGG	103
23	>CGGCGGGTAGAATCCTTTGCAGA	103
21	>CATTTGCATCTTGCGGAGTCT	102
21	>AAGTATGAACAAATTCAGACT	101
21	>TTTGGGAATGCAGCCCTAATC	101
21	>CCATCGATCTGAAGTTGGCAT	100
24	>CCGGTCTGCTCGTCCCTACTGCCG	100
24	>GGTCTGCTCGTCCCTACTGCCGGC	100
21	>AGAGTTATCTTTTCTGTTTAA	99
21	>GACACGGGGAGGTAGTGACAA	99
21	>TGCTTCACTATTGCATTCTGC	99
20	>ACTCCGCCGGCACCTTATGA	98
23	>CCTAAGATGAGCTCAACGAGAAC	98
22	>CGCATCAGGTCTCCAAGGTGAA	98
22	>ATGCATTTATTAGATAAAAGGT	97
23	>CGCGAGGGAAAGATGAAAAGGAC	97
20	>GTTGCAGTTAAAAAGCTCGT	96
21	>ATTCTGACTTAGAGGCGTTCA	95
21	>TAAGTATGAACAAATTCAGAC	95
22	>TTTAAGTTGTTGCAGTTAAAAA	95
23	>TGAAAGACGAACAACTGCGAAAG	94
23	>CAGAATCAGCGGGGAAAGAAGAC	93
21	>CCTGGAAAAGGACATTGGCAA	93
21	>CGGGTGCACCGCCGACCGACC	91
23	>GCAGAATCAGCGGGGAAAGAAGA	91
22	>GTCTGCTCGTCCCTACTGCCGG	91
21	>ACGGCACTTGCACATGGGTTA	90
21	>GACTCCGCCGGCACCTTATGA	90
21	>TGTCTAGTTGTTGGGTTTTAA	90
21	>TGTCGGGACCCGAAAGATGGT	89
21	>TTCCACATCTTCGAACATCTT	89
22	>ATAGGAACAACCAGAATCCATG	88
21	>TTCAACCAAGCGCGATGACCA	88
22	>ACGCCTCTAAGTCAGAATCCGG	87
21	>CGATACTTGGTGTGAATTGCA	87
24	>GCACCGGTCTGCTCGTCCCTACTG	87
21	>AAGTGACCGAACATTCAAGAG	86
22	>CATCGAGTCTTTGAACGCAAGT	86
20	>TAATGCACCGGATCCCATCA	86
21	>TGGGAAGTCCTCGTGTTGCAC	86
20	>AACAGCCTCTGGTCAATGGA	85
21	>CAAGGTCAAGAAGATGAATAT	85
22	>GAGACCGATAGCGAACAAGTAC	85
21	>TTTGGACAATCTTTCTTCCAA	85
20	>CGTCTGACTTGGGTATAGGG	84
21	>GGATGTGGAACGGCGAGAGCC	84
23	>TAAATAACAATACCGGGCTCTAT	84
24	>TGAAAGACGAACAACTGCGAAAGC	84
21	>AAGCATTGGTAACAAGAGGTC	83
22	>GGCGCTGTCTACGAGTCGGGTT	83
23	>TGTGATGCCCTTAGATGTTCTGG	83
21	>TTATAAGAGAGTTCAAGGACA	83
22	>AAAGGACATTGGCAAGCTGTGA	82
21	>CTGGAAGGGATGCATTTATTA	82
23	>GCTGGGGCGGCACATCTGTTAAA	82
21	>AATACGGAACTTGCAACATGT	81
20	>AACCTCGGGAAAAGGATTGG	80
20	>AAGCAGAGTCAGACTTTTCT	80
21	>AAGGAGAAACACAGTGGAGCA	80
21	>AATCAAGAACGAAAGTTGGGG	80
21	>ACATTATATGCAGATGAGTGG	80
21	>CGCATCAGGTCTCCAAGGTGA	80
24	>CGGTCTGCTCGTCCCTACTGCCGG	80
22	>GAAAAGCCCAGCTTGAGAATCG	80
21	>GAAGCAGAATTCACCAAGTGT	80
22	>TTTGGATGTGACTTTTGAAGAC	80
22	>AATAACAATACCGGGCTCTATG	79
20	>ACTCAGAACTGGTACGGACA	79
21	>ATTGTGTTGGCCTTCGGGATC	79
21	>CATTAATCAAGAACGAAAGTT	79
21	>AAGGGATATCGTTTGTGGTGT	78
21	>CTTTATTTTTCGTTCCGGTCA	78
21	>GGATGTGACTTTTGAAGACGA	78
21	>TAACGAGGTTCGGTAAATTAT	78
21	>TCAACAACTGGAAGTGCATAA	78
20	>TTCGGGATCGGAGTAATGAT	78
21	>CCATTGGAGGGCAAGTCTGGT	77
22	>GAGTAGTACTAGGATGGGTGAC	77
21	>TAAATTACTATAGAAGGGATA	77
23	>TCTTTTTGGACCCAAGGCCGGCT	77
23	>ATCCTTCGATGTCGGCTCTTCCT	76
21	>CAAAGGGCAGGGACGTAGTCA	76
21	>CAGTGGAAGCATTGGTAACAA	76
22	>AGAATACGGAACTTGCAACATG	75
22	>AGCGAAACCACAGCCAAGGGAA	75
24	>TCTGAGAAGGGTTCGAGTGAGAGC	75
21	>AGAGCATGCCTGTCGGGACCC	74
21	>CCTTCGATGTCGGCTCTTCCT	74
20	>GCAACGTTAGGGAGTCCGGA	74
24	>TATCGATCCTTTAGACCTTCGGAA	74
22	>AAGACGAACAACTGCGAAAGCA	73
24	>CGTTGCTTTTTGATCCTTCGATGT	73
20	>TAGTACTAGGATGGGTGACC	73
21	>AAGGGTAAAAGCTCGTTTGAT	72
21	>ACTTGAAGATTGCAGCATCAG	72
22	>GATGAGCTCAACGAGAACAGAA	72
21	>GATGATTCATGATAACTCGAC	72
21	>GTACGAGAGGAACCGTTGATT	72
22	>TGACTCTGCTTCACTATTGCAT	72
20	>ATGGTCCGGTGAAGTGTTCG	71
20	>GGGATAACTGGCTTGTGGCA	71
22	>TTTTACCCTACTGATGGCCGCG	71
21	>CGACTTTGTGAAATGACTTGA	70
21	>GCCCAGCTTGAGAATCGGTCG	69
22	>ACGGTGCCCAACTGCGCGCTAA	68
21	>CAATTTAGCTTACGTCCTCGG	68
20	>GTCGTCGCCTCGATCGTGGG	68
22	>TTTCCAGTACGAATACGAACCG	68
24	>ATTGGATTAGAGGTGTAATAGCAA	67
21	>GAAAAAAGGGAAGACTCCGCA	67
21	>GAGTAGTACTTCGCAGCAGGT	67
24	>GATCCTTCGATGTCGGCTCTTCCT	67
23	>ACGGGGTATTGTAAGTGGCAGAG	66
22	>CATTGGAGGGCAAGTCTGGTGC	66
22	>GGAATCCGACTGTTTAATTAAA	66
20	>TAACAATACCGGGCTCTATG	66
22	>TGGCAGAATCAGCGGGGAAAGA	66
25	>TTGTTGCAGTTAAAAAGCTCGTAGT	66
21	>GTAACCTCGGGAAAAGGATTG	65
20	>TATCAACTTTCGATGGTAGG	65
24	>TGATCCTTCGATGTCGGCTCTTCC	65
23	>AATGGAATAGAGGCGTAATAGTA	64
20	>AGCCCAGCTTGAGAATCGGT	64
20	>ATTCATCTTTGGCAACAGCT	64
21	>TGAACAGCCTCTGGTCAATGG	64
22	>ACTGACTTTGCTGACGACCTCT	63
22	>AGAGCTTTGTGGTTGACTGGAC	63
21	>CCGGCGACGCATCATTCAAAT	63
21	>TAAGATGAGCTCAACGAGAAC	63
21	>TGGCTGGGGCGGCACATCTGT	63
21	>TTCGCCTCTGCCCGTGGACGT	63
22	>AAGAGTTATCTTTTCTGTTTAA	61
22	>ACGTGCAAATCGTTCGTCTGAC	61
21	>CGGCGACGCATCATTCAAATT	61
22	>TCCGTAACCTCGGGAAAAGGAT	61
21	>TGCGTGCTCCGGGCGTCGGCC	61
25	>TTAGTGACGCGCATGAATGGATTAA	61
21	>ATAAGAGAGTTCAAGGACATA	60
23	>CCGCATCAGGTCTCCAAGGTGAA	60
21	>AAAAGGATGACATGCTAGAAA	59
22	>AGTGAGAGCATGCCTGTCGGGA	59
21	>GAAACTGCGAATGGCTCATTA	59
23	>TACCACATCCAAGGAAGGCAGCA	59
22	>TCTGCCTTCTGACTGCAATTGG	59
22	>TTCCAGTACGAATACGAACCGT	59
21	>AAGCCCAGCTTGAGAATCGGT	58
24	>ATTGTTATTAATATTATCGTCGCT	58
21	>CAATGTGATTTCTGCCCAGTG	58
22	>TCCTATTGTGTTGGCCTTCGGG	58
21	>TTCGCACAATTGGTCATCGCG	58
21	>TTCGGCGTAGTTCATAGCTAT	58
23	>TTGGCTGGGGCGGCACATCTGTT	58
21	>AGTGACAATAAATAACAATAC	57
21	>ATGGTATTTGCTACTCGGATA	57
21	>CAGGCCCCGATGAGTAGGAGG	57
20	>CAGGGATAACTGGCTTGTGG	57
20	>GCCGGCGACGCATCATTCAA	57
24	>TAAAAGGTCGACGCGGGCTTTGCC	57
21	>TTCTCTAAACTCTGAATGGCT	57
21	>AAAACCCGTAAGGCGCAAGGA	56
22	>CAGCCTCTGGTCAATGGAACAA	56
24	>TGGCGATGCGGGATGAACCGGAAG	56
24	>ATGAAAGACGAACAACTGCGAAAG	55
21	>ATTGGATTAGAGGTGTAATGG	55
23	>TGAGAGCATGCCTGTCGGGACCC	55
21	>ACAGGCCCGGGTAATCTTTGA	54
21	>CTTTATGTTGGTTATATTTAT	54
21	>GAGCGTAATTCCCACCGAGCG	54
21	>TATACAGATTCAGACATGGCC	54
22	>TCCCTGGAGCGTAATTCCCACC	54
21	>TGGATTAGTGGATGGTTGTTG	54
20	>ACCAGGTCCAGACATAGTAA	53
22	>AGCATTGGTAACAAGAGGTCGT	53
21	>CGAGTAGCTAAGGAGGACAGT	53
20	>AAACCCAACAACTAGACAGA	52
22	>AATGGGACACATATGATAGGAA	52
21	>ACCATAAACGATGCCGACCAG	52
21	>AGACCCTGTTGAGCTTGACTC	52
21	>AGGATGTTTTCATTAATCAAG	52
21	>ATGACTGAACGCCTCTAAGTC	52
22	>CTAAGGAAAGACTTGGTATTTA	52
25	>CTCGTGTGGAACAAAAGGGTAAAAG	52
22	>TCGTTCCTCCGGCGCTGTTACT	52
21	>ATTGGATTAGAGGTGTAATAG	51
21	>CGTGAGCTACGAAGAGGTCAT	51
22	>GAGCGATTTGTCTGGTTAATTC	51
23	>GGTGGAGCGATTTGTCTGGTTAA	51
21	>TAGAACATATGAAGAAAAGGA	51
23	>TCGCTGTATTGGATTAGAGGTGT	51
22	>TTAGACCTTCGGAATTTGAAGC	51
21	>CTATTGTGTTGGCCTTCGGGA	50
23	>GAGCCGCGCCACGGAATCGAGAG	50
20	>GTAAGTATGAACAAATTCAG	50
20	>GTGAGAGCATGCCTGTCGGG	50
21	>TCAACCAAGCGCGATGACCAA	50
21	>TCACCTGAACCTTTCAACTTA	50
23	>TCCTGACACGGGGAGGTAGTGAC	50
22	>AAGAAATTAGAGTGCTCAAAGC	49
20	>CCCTGTTGAGCTTGACTCTA	49
21	>CGTCGCCTCGATCGTGGGATT	49
24	>GTGGATTGTTGTTGTTGGTAGTGG	49
22	>TGAAGGGGTTGTTTACATGGGT	49
20	>ACCGATAGCGAACAAGTACC	48
21	>CAGCCAAGCGTTCATAGCGAC	48
21	>CCCACTGCATTAGAATACGGA	48
20	>CGGTCTGCTCGTCCCTACTG	48
22	>GTAAGTATGAACAAATTCAGAC	48
24	>GTAATGGAATAGAGGCGTAATAGT	48
21	>ACGGTCCTAAGGTAGCGAAAT	47
22	>ACTTAGGGGTGGGTCGGCCGGT	47
21	>ATGGTGAACTATGCCTGAGCG	47
21	>CATGGCCGTTCTTAGTTGGTG	47
21	>CATGTGTGCGAGTCAACGGGC	47
24	>CCATCGAGTCTTTGAACGCAAGTT	47
21	>TCCTAGACATAGCAGAATAGC	47
20	>AACGCCTCTAAGTCAGAATC	46
22	>ACATTGGCAAGCTGTGAAATGG	46
20	>AGAAAGATTGTCCAAAATTG	46
21	>CTATGGTGGTGACGGGTGACG	46
22	>GTAATTCTAGAGCTAATACGTG	46
21	>AAGCTCGTAGTTGGACTTAGG	45
21	>AATATCAAGCAACTTCACACT	45
20	>CAGCCCTTTGTCGCTTCGAT	45
21	>GCACCGGTCTGCTCGTCCCTA	45
22	>GGAGACGTCGTCGCCTCGATCG	45
20	>TAAATTCCGTCCAAGGCTAA	45
20	>TCCCTACTGCCGGCGATGCG	45
21	>TCTAAGTCAGAATCCGGGCTA	45
21	>AAACCACAGCCAAGGGAACGG	44
21	>AACTATGACTCTCTTAAGGTA	44
24	>ACGAGGATCCATTGGAGGGCAAGT	44
21	>AGACATAGCAGAATAGCACTA	44
21	>AGGAAGTTTGTTCTGTTCTGA	44
21	>ATGACAGAAGAAAAACCATCC	44
20	>CGCGCTACACTGATGTATTC	44
20	>GAAGACATTGTCAGGTGGGG	44
21	>GAAGAGGGGAAAGGTTCCATG	44
22	>GCAAGCTGTGAAATGGATTCTA	44
21	>GCAATGTGATTTCTGCCCAGT	44
22	>GCTTGGGCGAGAGTAGTACTAG	44
21	>GTTGAATGTAATGGAATAGAG	44
24	>AAGAGAGTTCAAGGACATAATTGT	43
20	>AATTCCGTCCAAGGCTAAAT	43
20	>AGACCTTCGGAATTTGAAGC	43
21	>AGCATTGGTAACAAGAGGTCG	43
21	>CATTGGAGGGCAAGTCTGGTG	43
20	>GGAACAAAAGGGTAAAAGCT	43
21	>GGCGAGAGTAGTACTAGGATG	43
20	>TAGACCTTCGGAATTTGAAG	43
20	>AACAGGTCTGTGATGCCCTT	42
21	>AAGGGCAAAGGTACACAAGAA	42
20	>AATAACAATACCGGGCTCTA	42
21	>CCGTCCGCGCCCGGTCGTACT	42
22	>CGAACCGTGAAAGCGTGGCCTA	42
22	>CGCACGAGGAAGGATTAGCACC	42
23	>GCTACCGTGCGCTGGATTATGAC	42
22	>TCTGGAAGGGATGCATTTATTA	42
21	>AGGGATGCATTTATTAGATAA	41
21	>AGTAGGGACGAGCAGACCGGT	41
21	>ATATGCAGATGAGTGGATCAT	41
22	>ATTGGAGCTGGAATTACCGCGG	41
20	>CGGGTGCACCGCCGACCGAC	41
22	>GCACCGGTCTGCTCGTCCCTAC	41
21	>GTAGTACTAGGATGGGTGACC	41
20	>GTCTGCTCGTCCCTACTGCC	41
21	>TCCTCAGGAAGCGATCCCAAC	41
21	>AACGCCTCTAAGTCAGAATCC	40
21	>ACATGGGTAATGATAACACAT	40
22	>ACCGTGCGCTGGATTATGACTG	40
22	>CAAGGGTGATGTGCTGATATGC	40
21	>CCAAGGAAGGCAGCAGGCGCG	40
22	>CCACTGAACCTTATCATTTAGA	40
20	>CGCGCCCGGTCGTACTCATA	40
20	>GCCCGATTGCCGACCCGCAG	40
21	>GCGACGCATCATTCAAATTTC	40
22	>GTCGTCGCCTCGATCGTGGGAT	40
21	>TATAATGTTGAAGATGTCATA	40
21	>TCCACATCTTCGAACATCTTC	40
23	>TCTGCTCGTCCCTACTGCCGGCG	40
21	>TTGTTGGTAGTGGGTTGTTGG	40
21	>AACGAGGTTCGGCCAATTTAG	39
23	>AAGCTACCGTGCGCTGGATTATG	39
22	>AATAGTGAAGCAGAGTCAGACT	39
22	>ACATGTGTGCGAGTCAACGGGC	39
20	>CTGCTCGTCCCTACTGCCGG	39
21	>GAGAGTAGTACTAGGATGGGT	39
23	>TCCAGTACGAATACGAACCGTGA	39
21	>TCCGGTGAAGTGTTCGGATCG	39
21	>TCCTTTCGGCGTAGTTCATAG	39
23	>TCGAGTGAGAGCATGCCTGTCGG	39
21	>TGAGAAATCAAAGTCTTTGGG	39
22	>TGATAGGAACAACCAGAATCCA	39
21	>TTCAGGTGAAGCAGCAGTGGA	39
22	>TTGGTGGAGCGATTTGTCTGGT	39
21	>AACAGCCTCTGGTCAATGGAA	38
22	>ATTTTTCGTTCCGGTCAATTTA	38
21	>CGATGCGCCCCGGTCGGATGT	38
20	>TAAATACGCGACGGGGTATT	38
21	>TATCATATGTGTCCCATTCGG	38
22	>TGAACAGCCTCTGGTCAATGGA	38
20	>TGAGAGCATGCCTGTCGGGA	38
21	>TTACATGCAGATGAGTGGATC	38
22	>TTCCACATCTTCGAACATCTTC	38
20	>AGCTACCGTGCGCTGGATTA	37
20	>AGGGAAGTCGGCAAAATGGA	37
21	>CGTGCCGGCCGGGGGACGGAC	37
23	>GAAAAGGACTTTGAAAAGAGAGT	37
21	>GATCAGATACCGTCCTAGTCT	37
21	>GGCAAAATGGATCCGTAACCT	37
25	>TCCCTGGAGCGTAATTCCCACCGAG	37
21	>ATAAACTGAAACTATTTTTCC	36
24	>ATTATATATGGCATTGGAGACAGG	36
22	>CCGTCTAGTAGCTGGTTCCCTC	36
21	>CTACCGTGCGCTGGATTATGA	36
21	>GCATTGGTAACAAGAGATCGT	36
20	>GGGGAGTATGGTCGCAAGGC	36
21	>TCTCTTCCCATTAGACTGACT	36
22	>TGAGCTTGACTCTAGTCCGACT	36
21	>TTATTAGATAAAAGGTCGACG	36
22	>AAGTCTGGTGCCAGCAGCCGCG	35
21	>CAGCGGCCGCGGCGGACAAGT	35
23	>CCCTACTGATGGCCGCGTCGCAA	35
21	>CCTGTTGAGCTTGACTCTAGT	35
21	>CGCCTCGATCGTGGGATTCAG	35
21	>CTGCCATGTTGAATAAGGTAA	35
20	>CTTCGTTGAGCCGCGCCACG	35
20	>GAAGACCCTGTTGAGCTTGA	35
21	>GCTTGGGCGAGAGTAGTACTA	35
20	>TCTCTTTGGGGTCGTTAGAA	35
22	>TGCATTAGAATACGGAACTTGC	35
21	>TGGTTTTCAGGTGGGATTTGC	35
22	>AACTAGATGAAGGGGTTGTTTA	34
21	>ACCCTGTTGAGCTTGACTCTA	34
20	>ACCGCATCAGGTCTCCAAGG	34
21	>ACGGAATCGAGAGCTCCAAGT	34
22	>AGTAGTCATATGCTTGTCTCAA	34
22	>ATAAGAGAGTTCAAGGACATAA	34
21	>CGGTCTGCTCGTCCCTACTGC	34
21	>CGTGCAAATCGTTCGTCTGAC	34
22	>CTTGGGCGAGAGTAGTACTAGG	34
20	>GCGAGCTTCGAAAGGGAATC	34
22	>TAAATAACAATACCGGGCTCTA	34
20	>TAGGACGGCGCGGCTGCTTC	34
22	>TCGGGTTGTTTGGGAATGCAGC	34
22	>TGAAGTAACTGCTGCATTGTAT	34
21	>TGAGGAGTTTGAGTACCTTGA	34
23	>TTGAGCTTGACTCTAGTCCGACT	34
20	>TTGGATGTGACTTTTGAAGA	34
22	>TTGTTTTTCTCTAGAGATTGCA	34
20	>ACCTCGGGAAAAGGATTGGC	33
24	>ATATGGCATTGGAGACAGGAATAA	33
21	>GAACCGGGACGCGGCGGCTGA	33
21	>GAATCGAGAGCTCCAAGTGGG	33
21	>GCGATACTTGGTGTGAATTGC	33
20	>GGACTCCGCCGGCACCTTAT	33
21	>GGTGGTAGTAGCAAATATTCA	33
21	>TAGAGGTGTCAGAAAAGTTAC	33
23	>TGCAATTGTTGGTCTTCAACGAG	33
21	>AAATCTCGTGTGGAACAAAAG	32
21	>ACGAGGATCCATTGGAGGGCA	32
21	>AGGTGATGGTAGGGGTCTTAC	32
21	>ATAGCGTATATTTAAGTTGTT	32
21	>ATTTTACTTATTCCGTGAATC	32
21	>CAAGTGAAGCAGCAGTGGAAG	32
20	>CACCGCCCGTCGCTCCTACC	32
21	>CCGTAACCTCGGGAAAAGGAT	32
21	>CGTGCGCTGGATTATGACTGA	32
24	>GAGCCGCGCCACGGAATCGAGAGC	32
23	>GTCAGGTGGGGAGTTTGGCTGGG	32
21	>TCTGAAGTTGGCATGTCCCAG	32
21	>TGGTAGTGCCCGAGGACGTAG	32
21	>TTGGAACTGCAAATACGAGAT	32
21	>TTGGTGGAGCGATTTGTCTGG	32
22	>ATTTATTAGATAAAAGGTCGAC	31
20	>GTGATTTCTGCCCAGTGCTC	31
20	>TCGTCCCTACTGCCGGCGAT	31
21	>TGGATCATGGATTCTGGTTGT	31
20	>TTCGTCTGACTTGGGTATAG	31
24	>TTTGGTTGAATGTAATAGAGGTGT	31
22	>AATTCTAGAGCTAATACGTGCA	30
22	>AGAAAAAAGGGAAGACTCCGCA	30
23	>AGCACCGGTCTGCTCGTCCCTAC	30
21	>CAAAGTCTTTGGGTTCCGGGG	30
23	>CACATCTGTTAAAAGATAACGCA	30
23	>CTCTAAGTCAGAATCCGGGCTAG	30
22	>GCTGGGTTTAGACCGTCGTGAG	30
24	>TAAAGACTTGAAGATTGCAGCATC	30
21	>TTGTTCCTATCATATGTGTCC	30
21	>TTTACCAGACAATGCTTTTAG	30
21	>TTTGCCAAGGATGTTTTCATT	30
21	>AAACCGATCGATCTAGCCATG	29
20	>AAGCTACCGTGCGCTGGATT	29
21	>ACGATGCTCGTGCTCTGTTAT	29
21	>AGCGGCCGTCGGTGCAGATCT	29
22	>AGGAACCGTTGATTCGCACAAT	29
24	>ATAAGAGAGTTCAAGGACATAATT	29
21	>ATGAGCTCAACGAGAACAGAA	29
21	>ATTCGTCGAAGGAGATAGTTG	29
21	>CCATCGAGTCTTTGAACGCAA	29
20	>CCGATTGAATGGTCCGGTGA	29
20	>CGATTGCCGACCCGCAGTAG	29
20	>CGCCTCACGGTGAGCACCGG	29
22	>CGCTGTCTACGAGTCGGGTTGT	29
21	>CGTCTGACTTGGGTATAGGGG	29
21	>CTTTGTTTCGGTTGTTCGGTT	29
20	>GTCCCTACTGCCGGCGATGC	29
23	>TAAAAGGTCGACGCGGGCTTTGC	29
22	>TAGAGATTGCATTTCCTCTTCC	29
20	>TCTAGTAGCTGGTTCCCTCC	29
20	>TTCGGCCCGTCTTGAAACAC	29
22	>TTGAACCAGCACTGCCCGCATC	29
21	>AATGGAATAGAGGCGTAATAG	28
23	>ACGGCAACGTTAGGGAGTCCGGA	28
20	>ACTGAACGCCTCTAAGTCAG	28
24	>ATACTGTAGCGGTGAGATTAGAAA	28
21	>CAAATCGTTCGTCTGACTTGG	28
22	>CACACCGCCCGTCGCTCCTACC	28
21	>CACTGAGATTCAGCCCTTTGT	28
22	>CACTGCATTAGAATACGGAACT	28
21	>CTCTAGTCCGACTTTGTGAAA	28
21	>CTGGGATTAGACCGTCGTGAG	28
22	>GAATGGTCCGGTGAAGTGTTCG	28
21	>GATGCATTTATTAGATAAAAG	28
21	>GCCGCGTGCCGGCCGGGGGAC	28
20	>GCCGGAGGTAGGGTCCAGCG	28
20	>TGAGAAATCAAAGTCTTTGG	28
22	>TGCAGTGGAAATTTTTGATGGA	28
24	>TTCGACACTAAGACACTAATTAAT	28
22	>TTGAAGATGTCATACTAAGAGA	28
21	>ACGAATACGAACCGTGAAAGC	27
22	>AGCAGAGTGTGGTAATTCCAGC	27
21	>AGTACGAGAGGAACCGTTGAT	27
21	>CATCATTGTAAACAAGCTGGG	27
21	>CATTTGGTCTAGTGGTATGAT	27
21	>CCCTGTTGAGCTTGACTCTAG	27
23	>CGTAACCTCGGGAAAAGGATTGG	27
21	>CTATTATTCTCTAAACTCTGA	27
23	>CTGACTCTGCTTCACTATTGCAT	27
21	>GAACGCCTCTAAGTCAGAATC	27
20	>TAGCGTATATTTAAGTTGTT	27
22	>TGTGTTGGCCTTCGGGATCGGA	27
21	>TTGGAATGAGTACAATCTAAA	27
21	>TTTGAGGGTATAATAGTAGTA	27
22	>AAGAGCTTTGTGGTTGACTGGA	26
21	>AATTTTGCACCGTTGGATTTG	26
20	>ACATTCATCTTTGGCAACAG	26
21	>ACTGTCCCTGTCTACTATCCA	26
21	>ACTTACCAGGATTCCCCTAGT	26
23	>AGAGGCGCTGTCTACGAGTCGGG	26
21	>ATATTATCGTCGCTTCCGCAA	26
21	>ATCGCGGCGACGTGGGCGGTT	26
24	>CAAACAAATAGAATTCCTTAAGAA	26
21	>CAGGAGAGACTGCATTTCTTC	26
22	>CCGCAGCAGGTGGAGTTTGAGC	26
22	>CTTCGGGATCGGAGTAATGATT	26
21	>GAAAAGGACATTGGCAAGCTG	26
20	>GATTGCCGACCCGCAGTAGG	26
21	>GCTTGAAATTGTCGGGAGGGA	26
21	>GGAAGACTCCGCAAGATGCAA	26
21	>GGTCGTACTCATAACCGCATC	26
21	>GTGGTGCATGGCCGTTCTTAG	26
23	>TAATGGAATAGAGGCGTAATAGT	26
23	>TAGTGCCCGAGGACGTAGGTATA	26
21	>TGAGTGTAGTAGGTGATGGTA	26
21	>ACGGTCAAGATACAATTACAT	25
21	>AGAGGCGTAATAGTAATCTTG	25
21	>AGGAACATTCATCTTTGGCAA	25
21	>ATGGTCCGGTGAAGTGTTCGG	25
21	>CTAATGCACCGGATCCCATCA	25
20	>CTTCCCCGGGCGACGAACAG	25
21	>GCAGAATTCACCAAGTGTTGG	25
22	>GCAGCAGGTGGAGTTTGAGCAG	25
20	>GGGACACATATGATAGGAAC	25
22	>TCGCGGCGACGTGGGCGGTTCG	25
21	>TGAAGAATCACTAGTGGTACC	25
20	>TGTAGACTGTAAGGTAGACT	25
20	>TTAGACCTTCGGAATTTGAA	25
20	>TTATTAGATAAAAGGTCGAC	25
21	>TTCCAGGATTATGCATATACC	25
20	>ACGAACAGTCGACTCAGAAC	24
22	>AGAAAAGTTACCACAGGGATAA	24
20	>ATTCGCACAATTGGTCATCG	24
20	>ATTGCGATGGTCCCTGCGGA	24
21	>CGTTTGTGGTGTCTAGAGGCA	24
22	>GAAAGATGAAAAGGACTTTGAA	24
23	>GAAGCTACCGTGCGCTGGATTAT	24
22	>TGCCGTCCGCGCCCGGTCGTAC	24
21	>TGGTTGAGACTAGGACGGTAT	24
21	>TGTAATGGAATAGAGGCGTAA	24
23	>TGTAATGGAATAGAGGCGTAATA	24
21	>TGTAGTAGGTGATGGTAGGGG	24
21	>TTGTATAGCTATGAACTACGC	24
24	>AAGCTACCGTGCGCTGGATTATGA	23
22	>AATACGTGCAACAAACCCCGAC	23
21	>ACTGGTACGGACAAGGGGAAT	23
21	>AGTAAGCGCGAGTCATCAGCT	23
22	>ATTGGTCATCGCGCTTGGTTGA	23
22	>ATTTGAAGCTAGAGGTGTCAGA	23
22	>CCGACTTTGTGAAATGACTTGA	23
21	>CCGGCCGGGGGACGGACTGGG	23
21	>CGGCTGCCGGCGCACTGCTCG	23
20	>CTGCGTGCTCCGGGCGTCGG	23
22	>GACGGGGTATTGTAAGTGGCAG	23
24	>TAGTCTGGAGAAGCGTCCTCAGCG	23
21	>TATGACTACAAGTAAATTGAC	23
20	>TCGCCTCTGCCCGTGGACGT	23
21	>TCGGACACTACCAAATTAATA	23
22	>TCTGCTCGTCCCTACTGCCGGC	23
22	>TCTGGAGAAGCGTCCTCAGCGA	23
22	>TGAGTAGTACTTCGCAGCAGGT	23
24	>TTACAAACAAATAGAATTCCTTAA	23
21	>TTAGCATATGGGACTTTCGCC	23
21	>TTCCTATCATATGTGTCCCAT	23
21	>TTTTCTTCAATTTTGGACAAT	23
24	>AAAAGGTCGACGCGGGCTTTGCCC	22
22	>AATCCGGAGGACCGAGTGCCGT	22
22	>AATGTAATGGAATAGAGGCGTA	22
24	>ACTGTTGAAATTGGATAGCTTTAG	22
24	>AGTAAATTGACCGGAACGAAAAAT	22
21	>CAAACAAATAGAATTCCTTAA	22
22	>CCAGGCCCCGATGAGTAGGAGG	22
21	>CCGGACGCGGTTTTCTCATCC	22
22	>CGAGGCAGTGGTACAAGCGATT	22
23	>CGGCTGCCGGCGCACTGCTCGAG	22
22	>CGTCTAGTAGCTGGTTCCCTCC	22
21	>CTTAGATGTTCTGGGCCGCAC	22
21	>GCTACACTGATGTATTCAACG	22
20	>GGCGGCCCTTGAAAATCCGG	22
24	>GGTGTCCTAAGATGAGCTCAACGA	22
24	>TACTGTAGCGGTGAGATTAGAAAC	22
21	>TCGTCAGCAAAGTCAGTCTAA	22
20	>TCTGCTCGTCCCTACTGCCG	22
23	>TGAAACTGCGAATGGCTCATTAA	22
22	>TGTAAGTGGATGGAATATTATC	22
21	>TTGCAATTGTTGGTCTTCAAC	22
21	>TTTTCTCTTAGTATGACATCT	22
21	>AAGATTGCAGCATCAGGTGTC	21
21	>ATCCATTGGAGGGCAAGTCTG	21
20	>ATCGATCCTTTAGACCTTCG	21
23	>CAAACACAGAACACAGGAAGTCA	21
22	>CCCGGACCCTGTCGCACCAAGA	21
21	>CCCGTTGCTCTGATGATTCAT	21
21	>CCTAGATCGTTTGTACAGACA	21
20	>GAACAGCCTCTGGTCAATGG	21
22	>GCCTTCCCCGGGCGACGAACAG	21
21	>GGAGTGGAGCCTGCGGCTTAA	21
21	>TCCTTGTTGAACCAGCACTGC	21
21	>TCGATGTCGGCTCTTCCTATC	21
21	>TCGTGACTACGGAAACGGAAG	21
22	>TCTATGAGTCTGGTAATTGGAA	21
24	>TCTTTGGAGGGGAGATTAGAGCCG	21
21	>TGACTCGCGCTTACTAGGAAT	21
21	>TGATTAAACTTGATTGTTGTT	21
21	>TTGCATTTCCTCTTCCATTGC	21
22	>TTTGAAGCTAGAGGTGTCAGAA	21
24	>TTTGCAAAGAAAAAGGACATTGGA	21
21	>AAAGGGTAAAAGCTCGTTTGA	20
21	>AAGACTTGGTATTTAAGAGAT	20
22	>AGGTCTCCAAGGTGAACAGCCT	20
24	>AGGTGTCCTAAGATGAGCTCAACG	20
22	>ATCCGGAGGACCGAGTGCCGTC	20
24	>ATTAATATTATCGTCGCTTCCGCA	20
22	>ATTTACGTGGTTCGGCTTTAAT	20
20	>CATGGCCGGAGACATTGACT	20
24	>CCTCTAAGTCAGAATCCGGGCTAG	20
24	>CGACGGATCGCACGGCCTTTGTGC	20
24	>CGAGATTTCAAGGCTTCTTAGGAC	20
25	>CTGTCGGGACCCGAAAGATGGTGAA	20
24	>CTTTAGACCTTCGGAATTTGAAGC	20
23	>GAGGACCGAGTGCCGTCCGCGCC	20
23	>GATGAGCTCAACGAGAACAGAAA	20
20	>GCCCGTTGCTCTGATGATTC	20
22	>GGGCGAGAGTAGTACTAGGATG	20
20	>TCTCAAAGATTAAGCCATGC	20
21	>AAAGATTCTCGGCATGGAAAT	19
23	>AACCGTAGTAATTCTAGAGCTAA	19
22	>AACGAGGATCCATTGGAGGGCA	19
23	>AAGGAGAAGTCGTAACAAGGTTT	19
21	>ACCAAGCGCGGGTAAACGGCG	19
22	>CAGAATGCAATAGTGAAGCAGA	19
21	>CATCTTGCGGAGTCTTCCCTT	19
22	>CCCAGCTTGAGAATCGGTCGCC	19
21	>CCCAGTCCCGAACCCGTCGGC	19
22	>CCGGATTCTGACTTAGAGGCGT	19
25	>CGACTGTTTAATTAAAACAAAGCAT	19
20	>GAAGCAGAGTCAGACTTTTC	19
23	>GCTCTATGAGTCTGGTAATTGGA	19
20	>GTGACAATAAATAACAATAC	19
21	>GTTCGATTCCGGAGAGGGAGC	19
21	>TATCACTCCTTCAACTACGCT	19
24	>TATTGTGTTGGCCTTCGGGATCGG	19
23	>TGCCGGCGACGCATCATTCAAAT	19
23	>TGCCGTCCGCGCCCGGTCGTACT	19
21	>TGTGCCGGCGACGCATCATTC	19
22	>TTCATGAAAGGGCAAAGGTACA	19
20	>TTTGTGAAATGACTTGAGAG	19
21	>AAAGACTTGAAGATTGCAGCA	18
20	>AAAGCGTGGCCTATCGATCC	18
22	>AATGATAGGAAGAGCCGACATC	18
21	>ACAAATTCAGACTGTGAAACT	18
21	>ACGGCTACCACATCCAAGGAA	18
21	>ACTGAACCTTATCATTTAGAG	18
24	>AGAGCTTTGTGGTTGACTGGACAA	18
20	>AGCAGAGTCAGACTTTTCTC	18
22	>AGGATAAGTTGAAAGGTTCAGG	18
20	>AGTAGCTGGTTCCCTCCGAA	18
21	>ATTCCACATCTTCGAACATCT	18
21	>CCAAGCTCTTGATTGTTCGGT	18
23	>CCTAGTACGAGAGGAACCGTTGA	18
21	>CCTCACGGTGAGCACCGGTCT	18
23	>CGACTTTGTGAAATGACTTGAGA	18
22	>CGGAGTAATGATTAACAGGGAC	18
22	>CGGCTCTTCCTATCATTGTGAA	18
21	>CTGGTAATTGGAATGAGTACA	18
24	>GAGAGCATGCCTGTCGGGACCCGA	18
21	>GATAGCGAACAAGTACCGCGA	18
22	>GGCTCCCCATTCGGCCCGTCTT	18
21	>GGGCGAGAGTAGTACTAGGAT	18
20	>GTCGACTCAGAACTGGTACG	18
21	>TAAAAGCTCGTTTGATTCTGA	18
21	>TATTCAAATGAGAACTTTGAA	18
21	>TCTTCAATTTTGGACAATCTT	18
20	>TGAACAGCCTCTGGTCAATG	18
23	>TGGATGGGCGGTGCGTTTACCTG	18
20	>TTCAACGAGGAATTCCTAGT	18
20	>TTGGCCTTCGGGATCGGAGT	18
24	>AAAGAACGGAGTAAGCATTTAATG	17
20	>AAATCTCGTGTGGAACAAAA	17
20	>AAGTCCACTGAACCTTATCA	17
22	>ACGAGCAGGTTTCTGAATTTCT	17
20	>AGAATCGGTCGCCATCGGCG	17
21	>ATGGGGATAGATCATTGCAAT	17
21	>ATGTGTGCGAGTCAACGGGCT	17
20	>ATTGGTAACAAGAGGTCGTC	17
22	>ATTGTGTTGGCCTTCGGGATCG	17
21	>ATTTGGTGGCTATTAAGTAGA	17
21	>CAAGTCATTTCACAAAGTCGG	17
21	>CCACCCTGGAAACGGCTCAGC	17
23	>CCCTGCCCTTTGTACACACCGCC	17
22	>CCGTGAAAGCGTGGCCTATCGA	17
23	>CCTACTGATGGCCGCGTCGCAAT	17
25	>CGCAATGTGATTTCTGCCCAGTGCT	17
20	>CGCGTGGTGTCCGGTGCGCC	17
20	>CTACACTGATGTATTCAACG	17
21	>CTCTAAGTCAGAATCCGGGCT	17
20	>CTGAGCGGGGCGAAGCCAGA	17
21	>CTTTTTTCTTCAATTTTGGAC	17
21	>GCTCTCGGGCGAAATTGAAAT	17
21	>GCTTGGCAGAATCAGCGGGGA	17
21	>GGCGCTGTCTACGAGTCGGGT	17
21	>GTGAAGCAGCAGTGGAAGCAT	17
20	>GTTGAATGTAATGGAATAGA	17
21	>TAGTGACAATAAATAACAATA	17
21	>TCCGGAGGACCGAGTGCCGTC	17
23	>TCTATGAGTCTGGTAATTGGAAT	17
21	>TGAACCGGAAGCCGGGTTACG	17
20	>TGACTTTGCTGACGACCTCT	17
21	>TGCTAACTAGCTACACGGAGG	17
20	>TGTGATTTCTGCCCAGTGCT	17
20	>TTATTTTACTTATTCCGTGA	17
20	>TTCCAGTACGAATACGAACC	17
24	>TTGATCCTTCGATGTCGGCTCTTC	17
23	>TTGTGTTGGCCTTCGGGATCGGA	17
21	>TTGTTATTTATTGTCACTACC	17
21	>TTTTAACGAGGTTCGGCCAAT	17
22	>AAAGCGTGGCCTATCGATCCTT	16
22	>AATGGATTCTACGGTATATTCA	16
20	>ACGAATACGAACCGTGAAAG	16
24	>ACGTTGCTTTTTGATCCTTCGATG	16
21	>AGGATCAAAAAGCAACGTCGC	16
22	>ATACTTGGTGTGAATTGCAGAA	16
24	>ATTGGATTAGAGGTGTAATAGCTA	16
22	>CAATGCTTCCACTGCTGCTTCA	16
20	>CCAGCGCGAGCTTCGAAAGG	16
21	>CTCATCTGACTCTGCATCTGC	16
23	>CTCTTTTTGGACCCAAGGCCGGC	16
23	>GAAGAGGGGAAAGGTTCCATGTG	16
23	>GAATGGGACACATATGATAGGAA	16
21	>GACTCTGCTTCACTATTGCAT	16
22	>GCGCTACACTGATGTATTCAAC	16
21	>GTCTAGTAGCTGGTTCCCTCC	16
21	>GTGGCTAGCTTCTTAGAGGGA	16
22	>TACTTCATGGAAAGTCGGAAGT	16
21	>TCATCTTTGGCAACAGCTCGA	16
21	>TGTTGGATTACTGTTCAAGCA	16
22	>TTCGACGAATACGGAACGAGAA	16
21	>TTGTTGAATATTGGCAATATC	16
23	>TTTGTGAAATGACTTGAGAGGTG	16
21	>TTTTCTGTTTAACGGCCTGCC	16
22	>AACCGTTGATTCGCACAATTGG	15
22	>ACATACAAGAGTAGATAAATGA	15
21	>ATAGAGGCGTAATAGTAATCT	15
21	>ATATTATCAACAACTGGAAGT	15
24	>ATCCTGACACGGGGAGGTAGTGAC	15
21	>CCGGCGCTGTTACTTTGAAGA	15
20	>CCGTAGTAATTCTAGAGCTA	15
24	>CTGAACGCCTCTAAGTCAGAATCC	15
20	>CTGATTTCCAGTACGAATAC	15
21	>CTGGAGAAGCGTCCTCAGCGA	15
24	>GAAGATGTCATACTAAGAGAAAAG	15
24	>GAGGTGTATTGGATTAGAGGTGTA	15
21	>GCCGTCCGCGCCCGGTCGTAC	15
20	>GTAATTCTAGAGCTAATACG	15
20	>GTACAATCTAAATCCCTTAA	15
23	>GTTGCTCTGATGATTCATGATAA	15
23	>TAGCTGGTTCCCTCCGAAGTTTC	15
20	>TAGTAGCTGGTTCCCTCCGA	15
22	>TCAGAATCAAACGAGCTTTTAC	15
21	>TCATCTGACTCTGCATCTGCC	15
20	>TCTAAGTCAGAATCCGGGCT	15
20	>TGCTCACTTCTCTTCTGTCA	15
21	>TGTATTGGATTAGAGGTGTAA	15
21	>TGTCAGTGAAACGAGCAGGTT	15
23	>TTATTTTTCGTTCCGGTCAATTT	15
23	>TTGGGTTCCGGGGGGAGTATGGT	15
22	>TTTAACGAGGTTCGGTAAATTA	15
20	>AAAAGCTCGTTTGATTCTGA	14
20	>AATGGGACACATATGATAGG	14
21	>ACCGTGAGGCGGACCGGCCGA	14
20	>AGATGAAGGGGTTGTTTACA	14
23	>AGCTCGCGTTGACTACGTCCCTG	14
22	>AGTACGAATACGAACCGTGAAA	14
22	>ATAACGGTCCTAAGGTAGCGAA	14
22	>ATAGCGTATATTTAAGTTGTTG	14
23	>ATCAGATACCGTCCTAGTCTCAA	14
21	>ATTTATTAGATAAAAGGTCGA	14
24	>ATTTGTTGAGAGCAGAATTTTCTT	14
20	>CAAGTCTGGTGCCAGCAGCC	14
21	>CAGAGTGTGGTAATTCCAGCA	14
24	>CATTGGAGGGCAAGTCTGGTGCCA	14
20	>CCAGCGGTCGGAAGAGCACC	14
21	>CCATCAGAACTCCGCAGTTAA	14
21	>CGCCGGCAGTAGGGACGAGCA	14
23	>CGCTGTCTACGAGTCGGGTTGTT	14
20	>CTAGCCCCGAAAATGGATGG	14
20	>CTTTAGACCTTCGGAATTTA	14
20	>GCTCCTACCGATTGAATGGT	14
21	>GGACAAGTCGCGGGCGCCTCC	14
20	>GGCGACGCATCATTCAAATT	14
21	>GGTGTATTGGATTAGAGGTGT	14
24	>GTCAGTCTAAGGGGAAGAGAAGAA	14
20	>TAATGATTAACAGGGACATT	14
21	>TACAAGCGATTTGATCAGTTC	14
22	>TACCGTCCTAGTCTCAACCATA	14
23	>TCGACACTAAGACACTAATTAAT	14
22	>TCGTCTGACTTGGGTATAGGGG	14
20	>TCTTTGGCAACAGCTCGACC	14
23	>TGCAAATCGTTCGTCTGACTTGG	14
21	>TGGACTTAGGGGTGGGTCGGC	14
21	>TTTATTAGATAAAAGGTCGAC	14
21	>AACGAGGAATTCCTAGTAAGC	13
24	>AACTGTGTTTGGTTGAATGTAATA	13
20	>AAGTGACCGAACATTCAAGA	13
21	>AATTAGGGTTCGATTCCGGAG	13
20	>ACCATAAACGATGCCGACCA	13
21	>ACGCACGCGCCCGTCGCCCGA	13
20	>ACTATCCAGCGAAACCACAG	13
24	>AGACCCTGTTGAGCTTGACTCTAG	13
22	>AGAGGTGTCAGAAAAGTTACCA	13
20	>AGTCTGACATGTGTGCGAGT	13
20	>ATCCCATCAGAACTCCGCAG	13
22	>ATCGCATACATCAAACTCCCAA	13
20	>CAACAAACCCCGACTTCTGG	13
22	>CAAGGTGGAGATTGTTGAAAAG	13
21	>CAATAGGGTCGGAAGCGTGTA	13
24	>CACATCCAAGGAAGGCAGCAGGCG	13
24	>CAGGTCTCCAAGGTGAACAGCCTC	13
24	>CATCGCCGGCAGTAGGGACGAGCA	13
21	>CATCTGACTCTGCATCTGCCA	13
21	>CATTGGTAACAAGAGATCGTC	13
20	>CATTTATTAGATAAAAGGTC	13
23	>CCACTGTCCCTGTCTACTATCCA	13
20	>CCATCGAGTCTTTGAACGCA	13
20	>CCGCCCGTCGCTCCTACCGA	13
22	>CCGGGTAATCTTTGAAATTTCA	13
20	>CCGTGAAAGCGTGGCCTATC	13
21	>CGAATACGAACCGTGAAAGCG	13
22	>CGAGGTTCGGCCAATTTAGCTT	13
23	>CGGGAGTCGGTTACGCACGAGGA	13
20	>CGTCCCTACTGCCGGCGATG	13
22	>CGTCGTCGCCTCGATCGTGGGA	13
22	>CTGAAGGCAAGGGTGATGTGCT	13
20	>CTGGCGATGCGGGATGAACC	13
20	>GAGAAGCGTCCTCAGCGACG	13
21	>GGAGCGTAATTCCCACCGAGC	13
22	>GGTATTGTAAGTGGCAGAGTGG	13
24	>GTACACACCGCCCGTCGCTCCTAC	13
21	>TACAAAGGAGAAGATTTTGGG	13
21	>TACCACTACTTTTAACGTTAT	13
21	>TATTATTCTCTAAACTCTGAA	13
21	>TATTTGGTAGTGCCCGAGGAC	13
24	>TCAAATTGAGCGGAACGCCGGATT	13
21	>TCCAGCAAAAGGTACCACTAG	13
21	>TCCGCCTCACGGTGAGCACCG	13
22	>TCTGCCATGTTGAATAAGGTAA	13
20	>TGCAGACGACTTAAATACGC	13
21	>TGGAGAAGACACCATGGAACT	13
25	>TGGCAGAATCAGCGGGGAAAGAAGA	13
21	>TGTCTAAGGAAAGACTTGGTA	13
21	>TGTTGAATATTGGCAATATCC	13
21	>TTGGGAATGCAGCCCTAATCG	13
21	>TTTAAGTTGTTGCAGTTAAAA	13
22	>TTTCGGCGTAGTTCATAGCTAT	13
21	>TTTGAAGCTAGAGGTGTCAGA	13
20	>AAAGATGAAAAGGACTTTGA	12
24	>AACAACCAGAATCCATGATCCACT	12
21	>AAGGCAAGGGTGATGTGCTGA	12
22	>AAGGGCACGTGTCGTAGGTGCA	12
23	>AATAGAGGCGTAATAGTAATCTT	12
21	>ACCACAGGGATAACTGGCTTG	12
21	>ACGAATACGGAACGAGAATAC	12
21	>AGAATACATGTTGCAAGTTCC	12
22	>AGAGGCGAAAAGAAATTTCACT	12
21	>AGAGGTGTATTGGATTAGAGG	12
21	>AGCGACGAGACCTTGAAAGCT	12
23	>AGGATAGTGGCCTACTATGGTGG	12
24	>AGGCAAGGGTGATGTGCTGATATG	12
21	>AGGCGCGCAAATTACCCAATC	12
21	>AGGGGCCATGCTAATCTTCTC	12
21	>ATAAGAGCTTTGTGGTTGACT	12
20	>ATACGAACCGTGAAAGCGTG	12
21	>ATACTGTAGCGTGAGACAAAA	12
24	>ATTACAAACAAATAGAATTCCTTA	12
21	>CATATCAGCACATCACCCTTG	12
21	>CCAATTCACGATCGGGTACAT	12
23	>CCTATTGTGTTGGCCTTCGGGAT	12
21	>CCTTTGACTGCATGATGCCAT	12
22	>CGGGTAATCTTTGAAATTTCAT	12
24	>CTAACAGTTTCCCCAGATCGTTGA	12
23	>CTACCACATCCAAGGAAGGCAGC	12
22	>CTACGTCCACGGGCAGAGGCGA	12
20	>CTGGTACGGACAAGGGGAAT	12
23	>GTATTGGATTAGAGGTGTAATAG	12
21	>GTCTGCTCGTCCCTACTGCCG	12
24	>GTGAGTAGTACTTCGCAGCAGGTG	12
21	>TATACCGTAGAATCCATTTCA	12
22	>TCAGGTGAAGCAGCAGTGGAAG	12
22	>TCCGGCGCTGTTACTTTGAAGA	12
20	>TCTGATTTCCAGTACGAATA	12
21	>TGTTGAAGATGTCATACTAAG	12
21	>TGTTTTTCTCTAGAGATTGCA	12
21	>TTAAATACTACTATTATACCC	12
22	>TTGGGCGAGAGTAGTACTAGGA	12
23	>AAACAAATAGAATTCCTTAAGAA	11
23	>AAAGATAACGCAGGTGTCCTAAG	11
21	>AATATTTGAGGGTATAATAGT	11
24	>AATGTATACAAGCGTAGGCCTGCT	11
21	>AATTTGAAGCTAGAGGTGTCA	11
21	>ACAGGGATAACTGGCTTGTGG	11
22	>ACTGCGAAAGCATTTGCCAAGG	11
21	>ACTTTTCTCTTAGTATGACAT	11
21	>AGATTCTCGGCATGGAAATAT	11
22	>AGCAGGATAATACACTTGGTAA	11
21	>AGCCATGCATGTGTAAGTATG	11
20	>AGTAACTATGACTCTCTTAA	11
21	>AGTGGTATGATTCTCGCTTTG	11
20	>ATACCGTAGAATCCATTTCA	11
21	>ATCTCATCTCTTTGGGGTCGT	11
22	>ATGAAGGGGTTGTTTACATGGG	11
22	>ATGGCCGTTCTTAGTTGGTGGA	11
21	>ATGGGTGACCTCCTGGGAAGT	11
24	>ATTATTGTCAATGCAGGAGGATGT	11
21	>CACAATGATAGGAAGAGCCGA	11
21	>CACACTCTGCTCAAACTCCAC	11
22	>CACGTCGCGTGGTGTCCGGTGC	11
21	>CAGGCCTAGATCGTTTGTACA	11
21	>CATCTTCAACATTATATGCAG	11
22	>CCAACCACATGACACCTGATGC	11
21	>CCAATGCTTCCACTGCTGCTT	11
21	>CCAATTTTAAGCCATTTCTTA	11
20	>CCACTACTTTTAACGTTATT	11
21	>CCAGCAAAGTCGGAATCAACA	11
21	>CCGTAGTAATTCTAGAGCTAA	11
22	>CCGTATTCGTCGAAGGAGATAG	11
21	>CGAGCTGCTCCCGCGGCGAGA	11
21	>CGATCCTATTGTGTTGGCCTT	11
21	>CGCTGCACCTACGACACGTGC	11
20	>CGTCGCTCCTACCGATTGAA	11
21	>CTAAGAGCAAAGTTGAGATTG	11
21	>CTATACAATGCAGCAGTTACT	11
21	>GAATCTCAGTGGATCGTGGCA	11
22	>GACGGTGGTCATGGAAGTCGAA	11
20	>GACTGTTTAATTAAAACAAA	11
21	>GAGAACAGAAATCTCGTGTGG	11
21	>GCAATAACAGGTCTGTGATGC	11
21	>GCCTGCTAACTAGCTACACGG	11
20	>GCCTTGCTGCCACGATCCAC	11
21	>GCTGGATTATGACTGAACGCC	11
21	>GCTTCGTTGAGCCGCGCCACG	11
20	>GCTTTTAGGACTCCGCCGGC	11
24	>GCTTTTTGATCCTTCGATGTCGGC	11
21	>GGATTAGTGGATGGTTGTTGG	11
23	>GGCAAAATGGATCCGTAACCTCG	11
21	>GGGTGCACCGCCGACCGACCT	11
22	>GTAAATTCCGTCCAAGGCTAAA	11
21	>GTAGACAGGGACAGTGGGAAT	11
20	>TAAAAGCTCGTTTGATTCTG	11
20	>TAGTGAAGCAGAGTCAGACT	11
21	>TATGGTTGAGACTAGGACGGT	11
21	>TCAACCTAGTACGAGAGGAAC	11
23	>TCGACGGATCGCACGGCCTTTGT	11
21	>TCTTGATGCGCCATAAACTGA	11
21	>TGATACGCCCGTGGAGACGTC	11
21	>TGCACCGGATCCCATCAGAAC	11
21	>TGGAAAATCATTTGAGGACTG	11
23	>TGGACCGTCGCAGAGAAAGCATT	11
24	>TGGATTGGATTAGAGGTGTAATGG	11
22	>TGGTACAAGCGATTTGATCAGT	11
20	>TTAACGAGGTTCGGCCAATT	11
20	>TTACCAATGCTTCCACTGCT	11
21	>TTCCACTGCTGCTTCACCTGA	11
24	>TTGGGCGAGAGTAGTACTAGGATG	11
23	>TTTATTTTTCGTTCCGGTCAATT	11
21	>AAATGCTTTCTCTGCGACGGT	10
23	>AATACGCGACGGGGTATTGTAAG	10
21	>AATCAGTAGGGATGTTACCTT	10
23	>AATGTAATGGAATAGAGGCGTAA	10
20	>AATGTCAAAGTGAAGAAATT	10
22	>ACAATGATAGGAAGAGCCGACA	10
22	>ACGTCGCGTGGTGTCCGGTGCG	10
20	>AGAGGTGTAGGATAAGTGGA	10
20	>AGAGGTGTATTGGATTAGAG	10
22	>AGTAGGGACGAGCAGACCGGTG	10
21	>AGTTGGGTTAAAAGTTGGCAT	10
21	>ATATTCAAATGAGAACTTTGA	10
23	>ATCCCCAAATCAGCAAAGAATCA	10
21	>ATGGCACCGAAAATGTATCAG	10
21	>ATTTGCAGTTCCAATCCTCGG	10
21	>CAAAGCGAGCTTCTAGATGCC	10
22	>CAAGCACAAAATCGTAATCACT	10
21	>CAAGTAAATTGACCGGAACGA	10
21	>CACATCAGAAACATTTCCTAA	10
23	>CAGTGCTCTGAATGTCAAAGTGA	10
23	>CATCGCCGGCAGTAGGGACGAGC	10
21	>CATCTGGTGTTAGTGCCCGAG	10
20	>CCAAGTCAGACGAACGATTT	10
24	>CCATCAGAACTCCGCAGTTAAGCG	10
22	>CCTCTGCCCGTGGACGTAGGCA	10
20	>CGAGACCTCAGCCTGCTAAC	10
22	>CGCGCGCTACACTGATGTATTC	10
20	>CGGCGATGCGCTCCTGGCCT	10
22	>CGGGAGTCGGTTACGCACGAGG	10
21	>GAACAGCCTCTGGTCAATGGA	10
21	>GAAGGGATGCATTTATTAGAT	10
21	>GAAGGGGTTGTTTACATGGGT	10
23	>GACTTTGTGAAATGACTTGAGAG	10
24	>GAGGTGTAATGGAATAGAGGTGTA	10
21	>GATGAAGGGGTTGTTTACATG	10
22	>GATGGGGATAGATCATTGCAAT	10
20	>GCACGGCCCCTCTTTTTGGA	10
21	>GCCCTTTGTACACACCGCCCG	10
21	>GGAATTTGAAGCTAGAGGTGT	10
24	>GGGTTGTTGGTGGTAGTGGATTAG	10
21	>GTAGGGACGAGCAGACCGGTG	10
24	>GTGTCCTAAGATGAGCTCAACGAG	10
22	>TAAGTCAGAATCCGGGCTAGAA	10
21	>TACAATCTAAATCCCTTAACG	10
22	>TACAATGCAGCAGTTACTTCAT	10
22	>TACCATGTCAGTGAAACGAGCT	10
24	>TATATATGGCATTGGAGACAGGAA	10
20	>TCATCTCTTTGGGGTCGTTA	10
21	>TCGAGTTGTTGCCAAAGATGA	10
21	>TCGATCTGAAGTTGGCATGTC	10
23	>TCTAGAGATTGCATTTCCTCTTC	10
21	>TCTTTCTAGCATGTCATCCTT	10
21	>TGAGACTAGGACGGTATCTGA	10
21	>TGAGTCTGGTAATTGGAATGA	10
22	>TGATTAAACTTGATTGTTGTTA	10
21	>TGCGGCTTAATTTGACTCAAC	10
22	>TGGAGTTTGAGCAGAGTGTGGT	10
22	>TGGGTTCCGGGGGGAGTATGGT	10
21	>TGTTGGCCTTCGGGATCGGAG	10
21	>TTAGTTTTACCCTACTGATGG	10
22	>TTCCGTATTCGTCGAAGGAGAT	10
20	>TTCGGAAGAGCAAAAGGATG	10
22	>TTCGTATTTCATAGTCAGAGGT	10
22	>TTCTGACTGCAATTGGCTCTGA	10
21	>TTGGATTAGAGGTGTATTGGA	10
21	>TTGTGAAATGTCAGGCCTCGT	10
20	>TTTTACTTATTCCGTGAATC	10
21	>TTTTGGACAATCTTTCTTCCA	10
22	>TTTTTGATCCTTCGATGTCGGC	10
21	>AAAAGATTCTCGGCATGGAAA	9
21	>AAACTTACCAGGTCCAGACAT	9
21	>AAAGGGGGAGGGGTTCTATAT	9
24	>AACGCCTCTAAGTCAGAATCCGGG	9
21	>AAGAAAAATAGGACAAGAAAG	9
21	>AATACGTGCAACAAACCCCGA	9
22	>AATATTTGAGGGTATAATAGTA	9
20	>AATCCATGATCCACTCATCT	9
24	>ACCAAAGCGGACGTATACGGAAGA	9
24	>ACGCTACAGTATCGCTACAGTATC	9
20	>AGGGATTTCTACGGATCAAG	9
20	>AGGTCGACGCGGGCTTTGCC	9
22	>AGTAGTACTTCGCAGCAGGTGG	9
21	>AGTAGTCATATGCTTGTCTCA	9
22	>ATCAGACAAAGCTGCAGTCACA	9
22	>ATCTTGTGTTTGGTTGAATGGA	9
22	>ATGAGTACAATCTAAATCCCTT	9
20	>ATGGGACACATATGATAGGA	9
24	>ATGTGAACGGCACTTGCACATGGG	9
21	>ATTAGAGGTGTATTGGATTAG	9
21	>ATTATCTAAATATTTCTGATA	9
20	>ATTGCCGACCCGCAGTAGGG	9
22	>CAAAGGGCAGGGACGTAGTCAA	9
21	>CAAAGGTCGAGTTGTTGCCAA	9
20	>CACGCGCCCGTCGCCCGATT	9
23	>CAGAACTGGTACGGACAAGGGGA	9
21	>CCAAGTACACAAGTTAGAATG	9
20	>CCTCACGGTGAGCACCGGTC	9
21	>CCTGAGGAGTTTGAGTACCTT	9
20	>CCTGCGTGCTCCGGGCGTCG	9
21	>CCTTGCTGCCACGATCCACTG	9
20	>CGCAGCAGGTGGAGTTTGAG	9
21	>CGGAACTGTCCAAAGCAAGCC	9
20	>CGGAAGCGTGTAAATTATTG	9
23	>CTACACTGATGTATTCAACGAGT	9
22	>CTACTCACTCCTTCTGGATTTA	9
22	>CTATGAACTACGCCGAAAGGAT	9
21	>CTCCACCACCTTTGTTGGCCA	9
24	>CTGGAGCCCTTAGCGAGTTCTATC	9
22	>CTTCGCAGCAGGTGGAGTGTAC	9
21	>GAACGTGAGCTGGGTTTAGAC	9
22	>GACAGGTTAGTTTTACCCTACT	9
21	>GAGAAGATTTTGGGATGATAC	9
21	>GAGTCTGGTAATTGGAATGAG	9
21	>GCAATAGTGAAGCAGAGTCAG	9
22	>GCCGCACGCGCGCTACACTGAT	9
24	>GCGATACTGTAGCGTGAGACAAAA	9
20	>GCTCGTCCCTACTGCCGGCG	9
21	>GGACTTAGGGGTGGGTCGGCC	9
21	>GGAGCCACAAACCGGACGCGG	9
21	>GGCGGATGTTGCTTTCAGGAC	9
20	>GGGATGCATTTATTAGATAA	9
24	>GGGGATTTTATTTCAGATCTGAAA	9
22	>GTAATTCAACCTAGTACGAGAG	9
21	>GTAGGTGCAGCGGCCGCGGCG	9
20	>GTCGGGGGCATTCGTATTTC	9
23	>GTGTCCTAAGATGAGCTCAACGA	9
20	>GTGTTAGTGCCCGAGGACGT	9
20	>TAAGGGATTTAGATTGTACT	9
22	>TATGTGCTCTTTCTAGCATGTC	9
21	>TATTTTACTTATTCCGTGAAT	9
21	>TCAACGGAGGAATAATCAGGT	9
22	>TCCCTGTCTACTATCCAGCGAA	9
21	>TCTTCTGAGAAGGGTTCGAGT	9
20	>TGAGTAGTACTTCGCAGCAG	9
21	>TGAGTGGATCATGGATTCTGG	9
22	>TGATGGCCGCGTCGCAATAGTA	9
21	>TGATTTCCAGTACGAATACGA	9
22	>TGCCTTCTGACTGCAATTGGCT	9
21	>TGCTGACATGAGTAACGAGAA	9
21	>TGGCCGTTCTTAGTTGGTGGA	9
23	>TGTAGCGATACTGTAGCGTGAGA	9
22	>TGTTAAAAGATAACGCAGGTGT	9
20	>TTCTGACTTAGAGGCGTTCA	9
22	>TTGCATCTTGCGGAGTCTTCCC	9
23	>TTGGGATGATGAATATGGCTAAT	9
22	>TTTGCTCTTCCGAAAGCGTGCT	9
21	>TTTGTTGCGGAAAGGATCGAT	9
24	>TTTTTGATCCTTCGATGTCGGCTC	9
21	>AAAAAGGACATTGGAAGAAAG	8
21	>AAAAATCTGATTTGTCATTCT	8
21	>AAACTCTGGTATTTTATTTCT	8
21	>AAAGGAGAAGATTTTGGGATG	8
21	>AAAGTCTGACTCTGCTTCACT	8
21	>AAATGCGATACTTGGTGTGAA	8
22	>AACAAGAGGTCGTCAGCAAAGT	8
21	>AACTGCGAATGGCTCATTAAA	8
21	>AAGGTTCAAGTGAAGCAGCAG	8
21	>AAGTAACTTTCAATGAAGTAA	8
21	>AAGTACCCCGTTGGCTTCTCA	8
24	>AATATGGCTTTGGAGACAGGATTG	8
24	>ACACATCTGTGTGAACCATCAAGA	8
22	>ACTCCGAATACAGGCCTAGATC	8
21	>AGAAAAATAGGACAAGAAAGA	8
20	>AGATGAGTGGATCATGGATT	8
22	>AGCGTGCTTGGTAATTTATCTT	8
21	>AGGACGGCGCGGCTGCTTCGT	8
22	>AGGACGTAAGCTAAATTGGCCG	8
21	>AGGGACAGTCGGGGGCATTCG	8
23	>AGGTGTCATGTGGTTGGTGCATC	8
21	>AGTTTTACCCTACTGATGGCC	8
21	>ATAATGGGCTATTTATTGTTT	8
22	>ATCAACATACAAGAGTAGATAA	8
21	>ATCCTTTGCAGACGACTTAAA	8
21	>ATGGCTTAAAATTGGTAGTGG	8
22	>ATGTTACCTTTCATGAATCTGC	8
20	>ATTGGATTAGAGGTGTATTG	8
24	>ATTGTGTTGGCCTTCGGGATCGGA	8
21	>ATTGTTATTTATTGTCACTAC	8
23	>CAAACAAATAGAATTCCTTAAGA	8
21	>CAAAGATTTGTGGTTGAAAAT	8
22	>CAAATGAGAAGCAAGTGGGGTA	8
22	>CAAATTTCTGCCCTATCAACTT	8
21	>CAAGATTACTATTACGCCTCT	8
24	>CACCAAGTGTTGGATTGTTCACCC	8
24	>CAGAAGCTACAAGAAGGAACTTTC	8
22	>CAGTGGAAGCATTGGTAACAAG	8
24	>CATAACCGCATCAGGTCTCCAAGG	8
23	>CATGAAGTAGAGTAGTTTCAAGG	8
21	>CATGTGGCAAAGCGAGCTTCT	8
20	>CCAAAGTTGAAGAAGAATCT	8
21	>CCAGACATAGTAAGGATTGAC	8
23	>CCGGCGCACTGCTCGAGCTGCTC	8
20	>CCGTCCGACAGCGCGTCCAG	8
22	>CGACGCATCATTCAAATTTCTG	8
22	>CGCTACACTGATGTATTCAACG	8
24	>CGGAACGAGAATACATGTTGCAAG	8
22	>CGTTCCGTATTCGTCGAAGGAG	8
24	>CGTTTGATTCTGATTTCCAGTACG	8
23	>CTAAGAGAGAAAGATTGGTTGGG	8
22	>CTATCATATGTGTCCCATTCGG	8
23	>CTCTAGTCCGACTTTGTGAAATG	8
21	>CTCTCTTAAGGTAGCCAAATG	8
21	>CTGATGACTCGCGCTTACTAG	8
21	>CTTACTAGGAATTCCTCGTTG	8
21	>GATAGTTGTGCAGAAAGCTTG	8
21	>GATTTACGTGGTTCGGCTTTA	8
21	>GCAAGTTGGGTTAAAAGTTGG	8
22	>GCCGTCGGGGCAAGGGCCAGGC	8
23	>GCGCATGAATGGATTAACGAGAT	8
24	>GGATTTACGTGGTTCGGCTTTAAT	8
22	>GGGAGTCGGTTACGCACGAGGA	8
22	>GGGGCGGCACATCTGTTAAAAG	8
24	>GTAACAAGAGGTCGTCAGCAAAGT	8
22	>GTAAGTACCCCGTTGGCTTCTC	8
21	>GTAGTACTTCGCAGCAGGTGG	8
21	>GTCTGACTTGGGTATAGGGGC	8
20	>GTTACTGTAGCGGTGAGATT	8
20	>GTTGAGCCGCGCCACGGAAT	8
22	>GTTGCTCTGATGATTCATGATA	8
24	>TAAGTGGATGGAATATTATCAACA	8
21	>TACCTCCCCGTGTCAGGATTG	8
21	>TACGGAAACCTTGTTACGACT	8
21	>TACTAGGAGTCAGATTGCATT	8
20	>TAGACTGACTTTGCTGACGA	8
22	>TATTGGATTAGAGGTGTATTGG	8
22	>TATTGTAAGTGGCAGAGTGGCC	8
22	>TATTTTAACTGTTGAAATTGGA	8
21	>TCAAGAAGATTAATATTTTAT	8
21	>TCATGGATTCTGGTTGTTCCT	8
21	>TCCAATAGGGTCGGAAGCGTG	8
21	>TCCTAGTAAGCGCGAGTCATC	8
21	>TCCTTAGCGGATTTCGACTTC	8
20	>TCCTTCGATGTCGGCTCTTT	8
22	>TCCTTTAGACCTTCGGAATTTA	8
22	>TCGTGCCCGGACCCTGTCGCAC	8
22	>TCTAAGTGAGTTCTGTCTAGTT	8
23	>TGAAAGCGTGGCCTATCGATCCT	8
23	>TGGCAAGCTGTGAAATGGATTCT	8
21	>TGGGCAGAAATCACATTGCGT	8
21	>TGGGTAGAAACCTCTTCCTCA	8
21	>TGGTGTTAAGGGATATCGTTT	8
23	>TGGTTGAATGGAATAGAGGTGTA	8
21	>TGTGTTTTAGGTGAAAGGTTC	8
21	>TTCCCCGGGCGACGAACAGTC	8
22	>TTCCCTCCGAAGTTTCCCTCAG	8
25	>TTCGAGTGAGAGCATGCCTGTCGGG	8
21	>TTCGCTGTATTGGATTAGAGG	8
20	>TTCGGCGTAGTTCATAGCTA	8
22	>TTGTGCCGGCGACGCATCATTC	8
21	>TTGTTACCAATGCTTCCACTG	8
20	>TTGTTCCACACGAGATTTCT	8
21	>TTTCTCGACATCATACTTAGT	8
23	>TTTGACAATTTGGCCTGATTTTC	8
21	>AAAAGGCGAGCACTGAAATGA	7
22	>AAAAGGGTAAAAGCTCGTTTGA	7
20	>AAACGGCTACCACATCCAAG	7
21	>AAAGTTATCATCTGGTGTTAG	7
21	>AACGAGTCTATAGCCTTGGCC	7
21	>AAGATTTGAGAAAGAAGTTGT	7
22	>AAGCCGAACCACGTAAATCCTT	7
20	>AAGGCCGAAGAGGGGAAAGG	7
22	>AAGGCCTTGGTACTTGGTTCGA	7
21	>AATAAAATACCAGAGTTTTAA	7
21	>AATCCGGAGGACCGAGTGCCG	7
21	>AATTACTATAGAAGGGATATT	7
24	>ACCAGGTCCAGACATAGTAAGGAT	7
24	>ACGAAAAATAAAGTGAACACAAGG	7
23	>ACGAACAGTCGACTCAGAACTGG	7
21	>ACGGGCAGAGGCGAAAAGAAA	7
21	>ACGTCCACGGGCAGAGGCGAA	7
21	>AGCCCGTCCGACAGCGCGTCC	7
21	>AGCTCTAGAATTACTACGGTT	7
22	>AGGACATTGGAAGAAAGATTGT	7
22	>AGTTTTACCCTACTGATGGCCG	7
23	>ATAGCTATGAACTACGCCGAAAG	7
21	>ATGGTATAAGCCTGCCTGACT	7
23	>ATGTAATGGAATAGAGGCGTAAT	7
21	>ATTTAGCTTACGTCCTCGGAC	7
22	>CAAATACTGCTTCTGAGACAAG	7
24	>CACGTTTGGTTCGCTGTATTGGAT	7
22	>CACTAATGCACCGGATCCCATC	7
20	>CACTTTGACATTCAGAGCAC	7
21	>CAGAAAAGTCAGTCTAAGGGG	7
21	>CAGACCGGTGCTCACCGTGAG	7
20	>CCCAAGCTAGAACATATGAA	7
23	>CCGACCTTGATCTTCTGAGAAGG	7
22	>CCTAGACATAGCAGAATAGCAC	7
24	>CCTATTGTGTTGGCCTTCGGGATC	7
24	>CCTCGGGAAAAGGATTGGCTCTGA	7
21	>CCTCGGGCACTAACACCAGAT	7
21	>CGAGGTTCGGCCAATTTAGCT	7
22	>CGCAAATTACCCAATCCTGACA	7
23	>CGGCCGTCGGTGCAGATCTTGGT	7
20	>CGGGTAATCTTTGAAATTTC	7
21	>CGGTGCAGATCTTGGTGGTAG	7
21	>CTACTCCACCACCTTTGTTGG	7
20	>CTATTAAGTAGAAGCTATGG	7
22	>CTCGGACACTACCAAATTAATA	7
21	>CTCGTTAAGGGATTTAGATTG	7
20	>CTGAACGCCTCTAAGTCAGA	7
20	>CTGGTGCCAGCAGCCGCGGT	7
21	>CTTGTTTTTCTCTAGAGATTG	7
20	>GAAAGATTGTCCAAAATTGA	7
21	>GAAGAAAGATTGTCCAAAATT	7
22	>GCATCAGGTCTCCAAGGTGAAC	7
22	>GGAATTTGAAGCTAGAGGTGTC	7
22	>GGACTCCGCCGGCACCTTATGA	7
23	>GGCAGTAGGGACGAGCAGACCGG	7
21	>GGCGGATGTTGCTTTTAGGAC	7
20	>GGCTCTTCCTATCATTGTGA	7
20	>GGCTGGGGCGGCACATCTGT	7
21	>GTACGGACAAGGGGAATCCGA	7
20	>GTAGGGTCCAGCGGCCGGAA	7
20	>GTGAGACAGGTTAGTTTTAC	7
23	>TAACAAGAGGTCGTCAGCAAAGT	7
22	>TAACGAGGTTCGGTAAATTATA	7
21	>TAATTGTATCTTGACCGTCGG	7
21	>TAGTAGCTGGTTCCCTCCGAA	7
23	>TATATTTAAGTTGTTGCAGTTAA	7
22	>TATTGTTATTTATTGTCACTAC	7
22	>TCATCAACATACAAGAGTAGAT	7
21	>TCTCCAGATTCAGGCTTGGCA	7
21	>TCTCGGGCGAAATTGAAATAC	7
21	>TCTGCATATAATGTTGAAGAT	7
23	>TCTGCTTCACTATTGCATTCTGC	7
20	>TGACGGTGAGATTAGATACT	7
21	>TGATCAGTTCATGAAAGGGCA	7
21	>TGCGCTCCTGGCCTTAATTGG	7
22	>TGGAAATTTTTGATGGAACAGG	7
20	>TGGAGTTTGAGCAGAGTGTG	7
20	>TGTGAAATGGATTCTACGGT	7
21	>TGTTACTTTGAAGAAATTAGA	7
22	>TGTTGGTAGTGGGTTGTTGGTG	7
22	>TTAAATACCAAGTCTTTCCTTA	7
22	>TTAGAGTGCTCAAAGCAGGCCT	7
23	>TTATACCTACGTCCTCGGGCACT	7
22	>TTATGACTGAACGCCTCTAAGT	7
21	>TTCAATCGGTAGGAGCGACGG	7
21	>TTCGACACTAAGACACTAATT	7
21	>TTGGTGTAAGTGGATGGAATA	7
20	>TTTACCAGACAATGCTTTTA	7
20	>TTTCGGCGTAGTTCATAGCT	7
21	>TTTCTCGTCTCTGCCTTCTGA	7
20	>TTTTTCGTTCCGGTCAATTT	7
21	>AAAACTCTGGTATTTTATTTC	6
21	>AAACGGAAGCTCTTCTCGGTT	6
20	>AAATTCCTTGTCGCATAAGT	6
23	>AACAATACCGGGCTCTATGAGTC	6
21	>AAGCCGAACCACGTAAATCCT	6
22	>AAGGAAAGACTTGGTATTTAAG	6
21	>AAGGTAGCCAAATGCCTCGTC	6
24	>AATGCGATACTTGGTGTGAATTGC	6
20	>AATTACCGCGGCTGCTGGCA	6
22	>AATTTCTGCCCTATCAACTTTC	6
24	>AATTTGGCCTGATTTTCAACTAAG	6
21	>ACACTCAAGACACAACCCGAG	6
24	>ACCGTGCGCTGGATTATGACTGAA	6
24	>ACGTTTGGTTCGCTGTATTGGATT	6
21	>ACTAGACAGAACTCACTTAGA	6
22	>ACTGGAAATCAGAATCAAACGA	6
21	>AGCAAAAGGTACCACTAGTGA	6
22	>AGCACTGGGCAGAAATCACATT	6
22	>AGCTAAAAAGATTCTCGGCATG	6
21	>AGGGTGATGTGCTGATATGCA	6
21	>ATACCGAGTTATTTCTTTGAT	6
24	>ATACCGTCCTAGTCTCAACCATAA	6
23	>ATCGATCTGAAGTTGGCATGTCC	6
21	>ATGAACGCTTGGCTGCCACAA	6
21	>ATGACTACAAGTAAATTGACC	6
24	>ATGACTACAAGTAAATTGACCGGA	6
20	>ATGCAGATGAGTGGATCATG	6
22	>ATTATATGCAGATGAGTGGATC	6
21	>ATTATTGATTGTCTCCCATTA	6
21	>ATTCAGCCCTTTGTCGCTTCG	6
23	>ATTCTATGGGTGGTGGTGCATGG	6
21	>ATTTCTGCCCTATCAACTTTC	6
21	>CAAGCTCTTGATTGTTCGGTC	6
21	>CAATAGGGAACGTGAGCTGGG	6
22	>CAATTAAGGCCAGGAGCGCATC	6
21	>CAATTTACTTGTAGTCATATC	6
21	>CACGGTGAGCACCGGTCTGCT	6
21	>CACTGCCTCGGAGATTGCTTC	6
21	>CAGATGCAGAGTCAGATGAGG	6
20	>CAGCACGCGCCGCCTCGGCG	6
20	>CAGGGATCGGCGGATGTTGC	6
22	>CAGGTGTCCTAAGATGAGCTCA	6
21	>CAGTGCTCTGAATGTCAAAGT	6
21	>CAGTTGACCCGAGTAAATGCA	6
23	>CATGGGATAACATCATAGGATTT	6
22	>CATGTCAGTGAAACGAGCAGGT	6
21	>CATTCAAATTTCTGCCCTATC	6
21	>CATTGCGATGGTCCCTGCGGA	6
21	>CATTTCCTCTTCCATTGCACC	6
21	>CCCATTCGGCCCGTCTTGAAA	6
22	>CCCGTGAACCATCGAGTCTTTG	6
22	>CCTACGTCCACGGGCAGAGGCG	6
20	>CCTATCGATCCTTTAGACCT	6
21	>CCTCGGGCACTACCAAATATA	6
21	>CCTGCCCTTTGTACACACCGC	6
21	>CGAAGTACTACTCACTCCTTC	6
21	>CGAGACCTCAGCCTGCTAACT	6
21	>CGCCCGTCGCTCCTACCGATT	6
23	>CGCCCGTCGCTCCTACCGATTGA	6
21	>CGGATCCCATCAGAACTCCGC	6
22	>CGGCACATCTGTTAAAAGATAA	6
21	>CGTCCGACAGCGCGTCCAGCG	6
25	>CGTTATTTTACTTATTCCGTGAATC	6
21	>CTATTAGCATATCATCAACAT	6
21	>CTCGACATCATACTTAGTCGA	6
21	>CTGAGAAGGGTTCGAGTGAGA	6
20	>CTGCCCTATCAACTTTCGAT	6
20	>CTGCTCGAGCTGCTCCCGCG	6
20	>CTGGTGTTAAGGGATATCGT	6
21	>CTTCCACTGCTGCTTCACCTG	6
21	>CTTGAAACTACTCTACTTCAT	6
20	>GAAGCCCGTCCGACAGCGCG	6
21	>GAATGGCTTCGGTGTAAGTGG	6
22	>GAATTAGGGTTCGATTCCGGAG	6
20	>GACGGCGCGGCTGCTTCGTT	6
20	>GAGCTCAACGAGAACAGAAA	6
21	>GAGTAGCTAAGGAGGACAGTG	6
20	>GAGTAGTACTTCGCAGCAGG	6
24	>GATGTCATACTAAGAGAAAAGTCT	6
21	>GCGAAATCTATTTCAGTAGAG	6
22	>GCGGAAAGGATCGATTCGAGAA	6
23	>GCTCGTGCTCTGTTATGACCTCT	6
21	>GCTTCCACTGCTGCTTCACCT	6
21	>GGCAACGTTAGGGAGTCCGGA	6
22	>GGCCTTCGGGATCGGAGTAATG	6
24	>GGCGCTGTCTACGAGTCGGGTTGT	6
20	>GGGCGAGAGACCGATAGCGA	6
20	>GGTAAATTCCGTCCAAGGCT	6
22	>GGTGAAATTCTTGGATTTATGA	6
21	>GGTGTGTACAAAGGGCAGGGA	6
23	>GGTTGAATGTAATGGAATAGAGG	6
23	>GTAGGGACGAGCAGACCGGTGCT	6
21	>GTCCAGCGCGAGCTTCGAAAG	6
21	>GTCCAGCGGCCGGAAGAGCAC	6
21	>GTCGTTCCTCCGGCGCTGTTA	6
21	>GTGAAAGCGTGGCCTATCGAT	6
21	>GTGCATAAGCTACCATGTCAG	6
24	>TAAAGTGAACACAAGGATTTACGT	6
22	>TAAGTGGCAGAGTGGCCTTGCT	6
21	>TAATCAGTAGGGATGTTACCT	6
24	>TAATTAAAACAAAGCATTGCGATG	6
22	>TACAATGGACGGGACAAAGGGT	6
21	>TACGACCGGGCGCGGACGGCA	6
22	>TAGGGGTGGGTCGGCCGGTCCG	6
20	>TAGTGACAATAAATAACAAT	6
21	>TATAATTCTCTAAACTCTGAA	6
22	>TCACCAAGTGTTGGATTGTTCA	6
20	>TCCGAGGCAGTGGTACAAGC	6
23	>TCTCGTTGAGCTCATCTTAGGAC	6
21	>TCTGAATGGCTTTGGTGTAAG	6
21	>TCTTCAAGGTGGAGATTGTTG	6
21	>TCTTCCCTTTTGGTAGTTGTG	6
24	>TGACGTGCAAATCGTTCGTCTGAC	6
23	>TGACTGAACGCCTCTAAGTCAGA	6
20	>TGAGACAAAAAGTAAGCTAA	6
21	>TGAGGCAATAACAGGTCTGTG	6
21	>TGCAGACGACTTAAATACGCG	6
20	>TGCAGTCACTATTTCATACT	6
21	>TGCCGAGGATTGGAACTGCAA	6
22	>TGGAGTGTACTCCGCAGCAGGT	6
22	>TGGATGGTTGTTGGTGTCCATT	6
21	>TGGGTATTCTGCATTTGGTGG	6
22	>TGGTATTTGCTACTCGGATAAC	6
22	>TGGTCAATGGAACAATGTAGGC	6
21	>TGGTTCTTTGAATTTCAAAAA	6
21	>TGTATTGGATTAGAGGTGTAT	6
22	>TTAAAAGATAACGCAGGTGTCC	6
20	>TTACCTTTCATGAATCTGCC	6
21	>TTACTTATTCCGTGAATCGGA	6
20	>TTCCATGAAGTAGAGTAGTT	6
21	>TTCCCGGTAAATTTCTCGACA	6
23	>TTCCGTCCAAGGCTAAATACGGG	6
21	>TTCTCGTTCCGTATTCGTCGA	6
21	>TTCTGCCCTATCAACTTTCGA	6
21	>TTGATCTTCTGAGAAGGGTTC	6
21	>TTGCAGACGACTTAAATACGC	6
20	>TTGTACACACCGCCCGTCGC	6
22	>TTGTGCTGCAGTAAAAGAGATG	6
22	>TTTAATTAAAACAAAGCATTGC	6
21	>TTTATAAGAGAGTTCAAGGAC	6
20	>TTTCCAGTACGAATACGAAC	6
24	>AAAAGCACTTCTGAAAAGTTAAAA	5
22	>AAACGGCTACCACATCCAAGGA	5
24	>AAACTAAGAGAGAAAGATTGGTTG	5
24	>AAATAACAATACCGGGCTCTATGA	5
21	>AAATTTCTGCCCTATCAACTT	5
21	>AACACCAGATGATAACTTTAC	5
24	>AACACCCCAAACCCGGCCCAGACG	5
24	>AAGATATGTAATCTTAGAAGATAT	5
20	>AAGCTAGAGGTGTCAGAAAA	5
24	>AAGCTGAAGGCAAGGGTGATGTGC	5
22	>AAGGAACAACGAACGAGGGCGC	5
21	>AAGGCCAGGAGCGCATCGCCG	5
24	>AAGGCCAGGAGCGCATCGCCGGCA	5
21	>AAGTATGAACAAATTCAGATT	5
23	>AATGCACCGGATCCCATCAGAAC	5
22	>AATGCTTTCTCTGCGACGGTCC	5
21	>AATTACCGCGGCTGCTGGCAC	5
20	>ACAACCAGAATCCATGATCC	5
23	>ACATTGGCAAGCTGTGAAATGGA	5
21	>ACATTTGCATCTTGCGGAGTC	5
22	>ACCGCATCAGGTCTCCAAGGTG	5
20	>ACTAAGAGAAAAGTCTGACT	5
24	>AGAGAGAAAGATTGGTTGGGATGG	5
22	>AGAGAGTCAAAGAGTGCTTGAA	5
21	>AGCTATGAACTACGCCGAAAG	5
20	>AGCTCGTTTGATTCTGATTT	5
20	>AGGCCCGCAGCGATACTGAC	5
22	>AGGCGCTGTCTACGAGTCGGGT	5
21	>AGGCGTTCAGTCATAATCCAG	5
24	>AGGTGTAATGGAATAGAGGTGTAA	5
20	>AGTCGAAATCCGCTAAGGAG	5
21	>AGTGGATGGTTGTTGGTGTCC	5
21	>AGTGTACTCCGCAGCAGGTGG	5
21	>ATAATCTAGCACATCTTTATA	5
23	>ATAGTAATTCAACCTAGTACGAG	5
21	>ATCACCAGCAAAGTCGGAATC	5
20	>ATGAGTGGATCATGGATTCT	5
22	>ATGGAATAGAGGCGTAATAGTA	5
24	>ATGGACGGTGCGTTTACCTGCGGT	5
21	>ATGGTAGGGGTCTTACAAGGT	5
23	>ATGTGTAAGTATGAACAAATTCA	5
21	>ATTAGGAAAAGATAGAAAGGG	5
21	>ATTTAACTGGGAATTTTCTTA	5
20	>CAAAAGGGTAAAAGCTCGTT	5
22	>CAAGCAATGCTTCTTCATCGGT	5
22	>CAAGGTCGGTCGGCGGTGCACC	5
22	>CAAGTAAATTGACCGGAACGAA	5
24	>CACTGTCCCTGTCTACTATCCAGC	5
22	>CAGTACGAATACGAACCGTGAT	5
20	>CAGTATCGCTGCGGGCCTCC	5
20	>CATGAAGTAGAGTAGTTTCA	5
21	>CCACGATCCACTGAGATTCAG	5
23	>CCAGCAGCCGCGGTAATTCCAGC	5
22	>CCAGTGCTCTGAATGTCAAAGT	5
20	>CCCACTGCATTAGAATACGG	5
21	>CCCTGTCTACTATCCAGCGAA	5
20	>CCGATCGATCTAGCCATGAG	5
24	>CCTAAGGTAGCGAAATTCCTTGTC	5
22	>CCTACTGCCGGCGATGCGCTCC	5
21	>CCTATCGATCCTTTAGACCTT	5
21	>CCTCGGAGATTGCTTCAATCC	5
21	>CGAAAGTTGATAGGGCAGAAA	5
23	>CGACTGGTCGAACAGAGACGAAA	5
22	>CGAGTCAACGGGCTAGAAAACC	5
22	>CGATTTGATCAGTTCATGAAAG	5
21	>CGCCTCTGCCCGTGGACGTAG	5
21	>CGCGCCCGTCGCCCGATTGCC	5
20	>CGCGGGCGCCTCCCTGGAGC	5
20	>CGGCACATCTGTTAAAAGAT	5
22	>CGGGAAAAATAGTTTCAGTTTA	5
21	>CGTACTAGGTTGAATTACTAT	5
21	>CGTTGCTCTGATGATTCATGA	5
21	>CTAGACAGTGGATGCACCAAC	5
21	>CTAGCTTCAAATTCCGAAGGT	5
21	>CTCATCTGCATATAATGTTGA	5
24	>CTCTCGAGCGCCATACACCTAAAG	5
23	>CTCTGCCTTCTGACTGCAATTGG	5
20	>CTGCCCTTTGTACACACCGC	5
22	>CTGGTACGGACAAGGGGAATCC	5
21	>CTTACAAGGTCAAGAAGATTA	5
22	>CTTCAGGAGAGACTGCATTTCT	5
22	>CTTCTGAATATACCGTAGAATC	5
20	>CTTGATCTTCTGAGAAGGGT	5
20	>GAAAAGAGAGTCAAAGAGTG	5
22	>GAACGATGGAGCAGACAATGAG	5
22	>GAAGCATTGGTAACAAGAGGTC	5
22	>GAAGCGACGAGACCTTGAAAGC	5
21	>GAAGTTACCCTCGGAGCCTGC	5
21	>GAATCATCAGAGCAACGGGCA	5
20	>GAATTCCTAGTAAGCGCGAG	5
21	>GAATTGAACTTTGTGTGATTT	5
22	>GACGTGCAAATCGTTCGTCTGA	5
21	>GACTTTGTGAAATGACTTGAG	5
20	>GAGCTGTTGCCAAAGATGAA	5
21	>GATGATGAATTAGAACGTTGG	5
21	>GATTAAGCCATGCATGTGTAA	5
22	>GATTTCTGCCCAGTGCTCTGAA	5
20	>GCAAAGAAAAAGGACATTGG	5
21	>GCAAGGCCACTCTGCCACTTA	5
20	>GCAGCAGGTGGAGTTTGAGC	5
21	>GCAGTAGGGACGAGCAGACCG	5
21	>GCATTGTATAGCTATGAACTA	5
20	>GCCCGTCGCTCCTACCGATT	5
22	>GCCTCTAAGTCAGAATCCGGGC	5
21	>GCGATACTGACGTGCAAATCG	5
23	>GCGGCGGGTAGAATCCTTTGCAG	5
23	>GCTTCGGTGTAAGTGGATGGAAT	5
23	>GGAGGCCCGCAGCGATACTGACG	5
21	>GGATTTACGTGGTTCGGCTTT	5
24	>GGCAGTAGGGACGAGCAGACCGGT	5
21	>GGGATAGATCATTGCAATTGT	5
21	>GGGGGGAGTATGGTCGCAAGG	5
21	>GGTGAAGCAGCAGTGGAAGCA	5
24	>GGTTGAATGGAATAGAGGTGTAAT	5
20	>GTACGGACAAGGGGAATCCG	5
23	>GTCATCGCGCTTGGTTGAAAAGC	5
22	>GTCCCTGCCCTTTGTACACACC	5
20	>GTCTCTGCCTTCTGACTGCA	5
21	>GTGGTGTCTAGAGGCAAAGAA	5
22	>GTTACTGTAGCGGTGAGATTAG	5
21	>GTTGGTAGTGGGTTGTTGGTG	5
22	>GTTGTTGGTAGTGGGTTGTTGG	5
23	>TAACGAGGATCCATTGGAGGGCA	5
23	>TAAGAGAGTTCAAGGACATAATT	5
20	>TAATTCCAGCTCCAATAGCG	5
21	>TAATTTGGAACCTTTGAATGA	5
21	>TACATGCAGATGAGTGGATCA	5
24	>TAGATACTGTAGCGATATTGTAGC	5
22	>TAGCGATACTGTAGCGTGAGAC	5
20	>TATTGGATTAGAGGTGTATT	5
21	>TATTTAAGTCGTCTGCAAAGG	5
22	>TATTTGCAGTTCCAATCCTCGG	5
24	>TCAAAAATAATTAAGCGGCCTTAT	5
21	>TCAGTGGACTTCTCGCGACGT	5
22	>TCATAGAGCCCGGTATTGTTAT	5
23	>TCATCTCTTTGGGGTCGTTAGAA	5
21	>TCCAATTCACGATCGGGTACA	5
23	>TCCACGGGCAGAGGCGAAAAGAA	5
21	>TCGCTGTATTGGATTAGAGGT	5
20	>TCGTGCCCGGACCCTGTCGC	5
23	>TCTAAACTCTGAATGGCTTCGGT	5
20	>TCTGAATGTCAAAGTGAAGA	5
20	>TCTGCTTCACTATTGCATTC	5
23	>TGAAATGTCAGGCCTCGTACACA	5
21	>TGAACACAAGGATTTACGTGG	5
24	>TGAACAGCCTCTGGTCAATGGAAC	5
21	>TGAAGATTACAAGTGTTTTAC	5
21	>TGCATCCCTTCCAGAAGTCGG	5
21	>TGCCGTCCGCGCCCGGTCGTA	5
23	>TGGAATAGAGGTGTAATAGCATA	5
21	>TGGAGTTGGTGGCTAAGGTGG	5
20	>TGGTAGTGCCCGAGGACGTA	5
23	>TGGTGGTGCATGGCCGTTCTTAG	5
20	>TGTAAGTGGATGGAATATTA	5
21	>TGTACAAACGAGTAGGACGGC	5
25	>TGTATTGGATTAGAGGTGTAATAGC	5
20	>TGTTACTTTGAAGAAATTAG	5
21	>TGTTGAGGTTCTTGGGTAGAA	5
23	>TTAGTTTTACCCTACTGATGGCC	5
21	>TTCAATAGTGTCTTCAAATTT	5
21	>TTCAATGCTGGTGTTAAGGGA	5
22	>TTCAGAAGCTACAAGAAGGAAC	5
24	>TTCTATAGGGGTTGAGAGTTGTGA	5
20	>TTCTCTTAGTATGACATCTT	5
23	>TTCTCTTGTCGCAAAATATACAG	5
21	>TTCTGCATTTGGTGGCTATTA	5
23	>TTCTGCCCTATCAACTTTCGATG	5
22	>TTCTTCAATTTTGGACAATCTT	5
21	>TTCTTCCAATGTCCTTTTTCT	5
21	>TTGACTCAACACGGGGAAACT	5
20	>TTGCAGACGACTTAAATACG	5
21	>TTGCTAGGAGATCCATCTTTC	5
22	>TTTAACGAGGTTCGGCCAATTT	5
24	>TTTACACTAACCGCAGGTAAACGC	5
21	>TTTGATTCTGATTTCCAGTAC	5
24	>TTTGGATGGGCGATTGGGTGCGGT	5
20	>TTTGTCGCTTCGATTCGTAA	5
21	>TTTTAACTGCAACAACTTAAA	5
23	>TTTTCAACAATCTCCACCTTGAA	5
24	>TTTTTGTCTCACGCTACAGTATCG	5
21	>AAAAAGATTCTCGGCATGGAA	4
20	>AAAAAGCAACGTCGCTATGA	4
21	>AAAAGATAGAAATGGAGGGGG	4
21	>AAAATCCTAGCTTTCAAAGAA	4
21	>AAACAGAAAAGATAACTCTTC	4
22	>AAACTGTACTAATTGGCCCAAC	4
23	>AAAGACTTGGTATTTAAGAGATC	4
23	>AAAGGACATTGGCAAGCTGTGAA	4
24	>AAAGGTCGACTGGTTGAGAAGGCA	4
21	>AAATGAGAAGCAAGTGGGGTA	4
22	>AAATGCTTTCTCTGCGACGGTC	4
21	>AAATTACCCAATCCTGACACG	4
23	>AACACCAGATGATAACTTTACTA	4
20	>AACAGTCGACTCAGAACTGG	4
21	>AACATTATATGCAGATGAGTG	4
22	>AACCGGACGCGGTTTTCTCATC	4
24	>AACCTTCTTCTTGCCATTGATATT	4
24	>AACTGATCGAAATTATTGGACTAA	4
24	>AACTGTATACTGTTCGTCTAGAGA	4
21	>AACTTCTTTCTCAAATCTTGC	4
21	>AAGAAACCTCTTTTGCTTTGA	4
21	>AAGAGCCGACATCGAAGGATC	4
21	>AAGGATTTACGTGGTTCGGCT	4
21	>AAGGTAGCGAAATTCCTTGTC	4
20	>AAGTAACTGCTGCATTGTAT	4
22	>AAGTGACCGAACATTCAAGAGC	4
22	>AAGTTGATAGGGCAGAAATTTG	4
20	>AATAGCTCGACGCCAGGATG	4
22	>AATATACCGTAGAATCCATTTC	4
22	>AATCTTGTGTTTGGTTGAATGG	4
20	>AATGCAGCAGTTACTTCATT	4
21	>AATTCCAGCTCCAATAGCGTA	4
21	>AATTGAAGAAAAAAGGGAAGA	4
20	>AATTTACTTGTAGTCATATC	4
24	>AATTTAGCTTACGTCCTCGGACAC	4
22	>ACACTAAGACACTAATTAATCA	4
21	>ACATAACTCCTTGTCGTCGAG	4
21	>ACATTAGCATGGGATAACATC	4
21	>ACCAATTGTGCGAATCAACGG	4
20	>ACCAGAATCCATGATCCACT	4
21	>ACCGTCCTAGTCTCAACCATA	4
24	>ACCGTCTAGTAGCTGGTTCCCTCC	4
21	>ACCTGCTGCGGAGTACACTCC	4
21	>ACGCTCCAGGGAGGCGCCCGC	4
21	>ACTACAAAACCTTGGCTCTGA	4
21	>ACTACTCACTCCTTCTGGATT	4
20	>ACTAGCTACACGGAGGTGAT	4
21	>ACTAGTGGTACCTTTTGCTGG	4
24	>ACTATAAATAGGCCTTCTCATTTC	4
21	>ACTCCTTCAACTACGCTCTGA	4
21	>ACTGTAGACTGTAAGGTAGAC	4
20	>AGAAGCCTGTCAGATTGAAG	4
20	>AGACATAGCAGAATAGCACT	4
22	>AGACCCTGTTGAGCTTGACTCT	4
24	>AGACCTCAGCCTGCTAACTAGCTA	4
22	>AGAGAAGAAAGTCCAAAGGTCG	4
21	>AGAGGAACCGTTGATTCGCCC	4
20	>AGAGGTCGTCAGCAAAGTCA	4
21	>AGATACCGTCCTAGTCTCAAC	4
20	>AGCGGCCGTCGGTGCAGATC	4
20	>AGGCCACGCTTTCACGGTTC	4
20	>AGGCCTACGCTTGTATACAT	4
21	>AGGTTCAGGTGAAGCAGCAGT	4
22	>AGTAGCGGGACGTTCTGTCAAT	4
22	>AGTGAGTAGTACTTCGCAGCAG	4
21	>AGTGGCAGAGTGGCCTTGCTG	4
22	>AGTTGTGAGGTTCTCGGGTTGT	4
21	>ATACTTAGAACTACTCATAGT	4
21	>ATATCTAAGTGAGTTCTGTCT	4
20	>ATATGCAGATGAGTGGATCA	4
24	>ATATGCTGACGAGATCCACACACG	4
23	>ATCACCCTTGCCTTCAGCTTGAA	4
20	>ATCAGAATCAAACGAGCTTT	4
24	>ATCCACTGAGATTCAGCCCTTTGT	4
22	>ATCCTTGTTGAACCAGCACTGC	4
21	>ATCCTTTCGGCGTAGTTCATA	4
20	>ATGAGTACAATCTAAATCCC	4
20	>ATGCGATACTTGGTGTGAAT	4
22	>ATGCTTCTTCATCGGTCACATC	4
20	>ATGGAATAGAGGTGTAATAG	4
20	>ATGGATTCTGGTTGTTCCTA	4
21	>ATGGGGTCGCATTCTTCAGAG	4
22	>ATTCAACCAAACACAAGATTAC	4
24	>ATTCTGACTTAGAGGCGTTCAGTC	4
21	>ATTGAAGAAAAAAGGGAAGAC	4
24	>ATTGTCAATGCAGGAGGATGTGAG	4
21	>ATTTCATAGTCAGAGGTGAAA	4
20	>ATTTCTGTTCTCGTTGAGCT	4
20	>ATTTGCTCTTTGATCTAATG	4
20	>CAAATTCCGAAGGTCTAAAG	4
20	>CAAGATACAATTACATCGAC	4
20	>CAAGCGTTATCCGGAATGAT	4
23	>CAAGCTTTCTGCACAACTATCTC	4
20	>CAAGGATGACACGCACAAAT	4
23	>CAAGGTGGAGATTGTTGAAAAGT	4
22	>CAATCTTTCTTCCAATGTCCTT	4
21	>CAATTAAATACTACTATTATA	4
21	>CAATTCCCTCCTTCTGAGCGT	4
20	>CAATTTTAAGCCATTTCTTA	4
22	>CACACTCTGCTCAAACTCCACC	4
22	>CACTCCTTCAACTACGCTCTGA	4
21	>CAGACCGGCCCGTTGCTTGAA	4
21	>CAGGAGTGTAATAGTGTCTAA	4
22	>CAGTGCTCTGAATGTCAAAGTG	4
21	>CAGTTGTTCGTCTTTCATAAA	4
23	>CATAAACGATGCCGACCAGGGAT	4
21	>CATCCCAAAATCTTCTCCTTT	4
21	>CATGCCAACTTCAGATCGATG	4
22	>CATTACCACCATTGTCGCCGTT	4
21	>CATTCCAATTACCAGACTCAT	4
23	>CATTGCGATGGTCCCTGCGGATG	4
21	>CATTGTGAAGCAGAATTCACC	4
22	>CCAAAGATGAATGTTCCTTTTG	4
22	>CCAAATTTTACAAGTGGAGTGG	4
[truncated: 5,720 more rows]

## Sheet: specially expressed in Gh-inft
Sequences which were specially expressed in Gh-inft	Reads
22 >AATCCGGGCTAGAAGCGACGCA	3933
23 >TTGCCGACCCGCAGTAGGGGCCT	2781
22 >GCAGTTAAAAAGCTCGTAGTTG	2286
25 >TCGTTCGTCTGACTTGGGTATAGGG	2168
21 >CAGTTAAAAAGCTCGTAGTTG	1311
21 >CAAGCTGTGAAATGGATTCTA	1193
23 >GCAGTTAAAAAGCTCGTAGTTGG	1104
23 >GCCGCGTGCCGGCCGGGGGACGG	994
21 >CCAAGGAGTCTGACATGTGTG	960
22 >GGGTAAAAGCTCGTTTGATTCT	922
24 >TGGAACAATGTAGGCAAGGGAAGT	891
21 >CGACTCAGAACTGGTACGGAC	865
20 >AGTTAAAAAGCTCGTAGTTG	822
21 >AGTTAAAAAGCTCGTAGTTGG	763
22 >GCCGCGTGCCGGCCGGGGGACG	724
21 >AAAAAGGGAAGACTCCGCAAG	706
21 >AAGTGTTCGGATCGCGGCGAC	679
20 >CGCAGGTGTCCTAAGATGAG	665
22 >CGACTCTCGGCAACGGATATCT	664
22 >TGAATGGTCCGGTGAAGTGTTC	653
23 >GTCCCGAACCCGTCGGCTGCCGG	647
22 >TCCCGAACCCGTCGGCTGCCGG	638
21 >TTGAAAATCCGGAGGACCGAG	634
23 >TTAAGTTGTTGCAGTTAAAAAGC	605
21 >TTGATCCTTCGATGTCGGCTC	604
23 >CCCAGTCCCGAACCCGTCGGCTG	603
23 >TTCGTCTGACTTGGGTATAGGGG	593
21 >CGCCGCGTGCCGGCCGGGGGA	591
23 >CAGTTAAAAAGCTCGTAGTTGGA	580
24 >CACGGAATCGAGAGCTCCAAGTGG	575
24 >ATCGTTCGTCTGACTTGGGTATAG	501
23 >TGCAGTTAAAAAGCTCGTAGTTG	477
22 >CCTTCGATGTCGGCTCTTCCTA	475
21 >CGGGCGGAAGACATTGTCAGG	475
21 >CTGGAAAAGGACATTGGCAAG	464
20 >CCCCTCTTTTTGGACCCAAG	451
20 >TTGCCGACCCGCAGTAGGGG	451
22 >CCAAGGAGTCTGACATGTGTGC	420
24 >ACTGTAGACTGTAAGGTAGACTTC	418
24 >GCTACTGTAGACTGTAAGGTAGAC	417
22 >GACTCCGCCGGCACCTTATGAG	416
21 >TCCTTTAGACCTTCGGAATTT	413
21 >GTCGCCTCGATCGTGGGATTC	410
21 >TTTGCATCTTGCGGAGTCTTC	407
21 >GCGACCCCAGGTCAGGCGGGA	396
23 >ATGATAACTCGACGGATCGCACG	387
23 >CCTTGAAAATCCGGAGGACCGAG	382
24 >GAGCATGCCTGTCGGGACCCGAAA	381
22 >CTGCGTGCTCCGGGCGTCGGCC	378
22 >GCCGATCCGGGCGGAAGACATT	367
22 >CTGACATGTGTGCGAGTCAACG	366
22 >GCAGACGACTTAAATACGCGAC	364
24 >GGGGCGTGGACCGACGCGGGTCGT	338
21 >GCTGTCTACGAGTCGGGTTGT	318
20 >GTAAAAGCTCGTTTGATTCT	315
23 >TCGCCGCGTGCCGGCCGGGGGAC	312
22 >TCGCACAATTGGTCATCGCGCT	310
22 >TGTAGACTGTAAGGTAGACTTC	298
21 >CGAGGACGTAGGTATAATTTA	292
21 >AAAAGGACATTGGCAAGCTGT	291
21 >TGGCAAGCTGTGAAATGGATT	291
24 >ATCGAGTCTTTGAACGCAAGTTGC	290
24 >TAGACTGTAAGGTAGACTTCCAAC	283
24 >AGCCTCTGGTCAATGGAACAATGT	280
22 >TATCGATCCTTTAGACCTTCGG	273
22 >AACAGTCGACTCAGAACTGGTA	259
21 >TCGATCCTTTAGACCTTCGGA	259
23 >ATCGAGTCTTTGAACGCAAGTTG	255
23 >TGTCCTAAGATGAGCTCAACGAG	237
23 >TTGTTATTAATATTATCGTCGCT	225
21 >AAAACTAGATGAAGGGGTTGT	224
21 >TGGTAGTGTCCGAGGACGTAA	224
23 >CCTGACACGGGGAGGTAGTGACA	219
23 >CGAGGATCCATTGGAGGGCAAGT	219
20 >GATAAAAGGTCGACGCGGGC	219
21 >TGGTAACAAGAGGTCGTCAGC	219
22 >GCCGGCGACGCATCATTCAAAT	218
22 >CTGCTCGTCCCTACTGCCGGCG	217
20 >TCGTCGCCTCGATCGTGGGA	217
22 >CGTAGTTGGACTTAGGGGTGGG	216
24 >AATGGAATAGAGGTGTAATAGCAT	214
21 >TTTGGCAACAGCTCGACCTTT	203
21 >TCGTGTGGAACAAAAGGGTAA	201
21 >ATGATTCATGATAACTCGACG	200
20 >GGGTAAAAGCTCGTTTGATT	199
21 >TCTGATTGCTGTTGAGGTTCT	197
22 >GCCTCGATCGTGGGATTCAGCA	192
21 >CGAGGCAGTGGTACAAGCGAT	191
21 >AAGGACATTGGCAAGCTGTGA	190
24 >ATGGAATAGAGGCGTAATAGTAAT	190
23 >CCGATCCGGGCGGAAGACATTGT	186
25 >CGGCTCTCGCATCGATGAAGAACGT	182
23 >TCGTAGTTGGACTTAGGGGTGGG	181
21 >CTGAATCTCAGTGGATCGTGG	180
21 >TGTTAAGGGATATCGTTTGTG	178
21 >CGTCGTCGCCTCGATCGTGGG	175
24 >TTGAATGTAATGGAATAGAGGCGT	174
24 >CGACTTTGTGAAATGACTTGAGAG	173
24 >GACAGCAGGACGGTGGTCATGGAA	169
23 >AGTTAAAAAGCTCGTAGTTGGAC	167
23 >CACGGGGGTCCCAGTCCCGAACC	165
21 >CGGGGTATTGTAAGTGGCAGA	161
21 >TTTGGTGGCTATTAAGTAGAA	158
20 >GCAGATCTTGGTGGTAGTAG	155
21 >CATACAAGAGTAGATAAATGA	153
22 >CGAGGACGTAGGTATAATTTAC	150
20 >GCCGCGTCGCAATAGTAATT	148
23 >ATTGAATGGTCCGGTGAAGTGTT	146
20 >ACGAGACCTCAGCCTGCTAA	142
20 >AGAAGTCCACTGAACCTTAT	141
21 >ATCCGTAACCTCGGGAAAAGG	141
22 >ATCCTTTAGACCTTCGGAATTT	141
25 >CCGACTTTGTGAAATGACTTGAGAG	139
24 >CCGCGTCGCAATAGTAATTCAACC	139
25 >GCCGGCGACGCATCATTCAAATTTC	138
21 >TATGAACAAATTCAGACTGTG	133
21 >TTCAAGGTGGAGATTGTTGAA	133
21 >AATTAGTGACGCGCATGAATG	132
21 >TCTAGAGATTGCATTTCCTCT	132
22 >CAAAGAAAAAGGACATTGGAAG	129
20 >CGCCTCGATCGTGGGATTCA	128
20 >CGCGTGCCGGCCGGGGGACG	125
24 >GCCGGCGACGCATCATTCAAATTT	125
23 >AAGAAGACCCTGTTGAGCTTGAC	124
21 >AGCGGCCGCGGCGGACAAGTC	124
24 >ATCATACCGCTGATCGTCGGTTAA	124
21 >TACAAGAGTAGATAAATGAAA	124
23 >AACCCGTAAGGCGCAAGGAAGCT	122
23 >AAAGCCCAGCTTGAGAATCGGTC	121
22 >GGCCGATCCGGGCGGAAGACAT	121
25 >TCGCCGCGTGCCGGCCGGGGGACGG	121
22 >GAAATTGTCGGGAGGGAAGCGG	120
24 >TCGCCGCGTGCCGGCCGGGGGACG	120
23 >AGTTACTAATTCATGATCTGGCA	119
22 >CTGGAGAAGCGTCCTCAGCGAC	119
24 >GTTCGTCTGACTTGGGTATAGGGG	118
24 >TTTATGAAAGACGAACAACTGCGA	115
23 >GGTGTGAATTGCAGAATCCCGTG	114
23 >CGGCCTGCCCACCCTGGAAACGG	113
23 >GCCGGCGACGCATCATTCAAATT	113
21 >AACGGGCTTGGCAGAATCAGC	112
24 >GAGTGAGAGCATGCCTGTCGGGAC	109
24 >TGAGCCGCGCCACGGAATCGAGAG	109
21 >CACGGGGGTCCCAGTCCCGAA	108
23 >ACAAGGGGAATCCGACTGTTTAA	107
21 >ACATGTGTGCGAGTCAACGGG	106
24 >GTCTAGTTGTTGGGTTTTAAGCGG	106
21 >AGTGTTCGGATCGCGGCGACG	105
20 >GCCTCGATCGTGGGATTCAG	105
23 >GTGTGGAACAAAAGGGTAAAAGC	104
22 >TATTAATATTATCGTCGCTTCC	104
23 >TCGATCCTTTAGACCTTCGGAAT	104
24 >AGTGACAGAGGAAAAGTGTTAGAA	103
21 >CGTGGACCGACGCGGGTCGTG	103
21 >TCTTGGTGGTAGTAGCAAATA	103
21 >CATGAAGTAGAGTAGTTTCAA	101
21 >GATCCGGGCGGAAGACATTGT	101
23 >GATCCTTTAGACCTTCGGAATTT	100
21 >AGTGACGCGCATGAATGGATT	98
23 >CGCGGGCGCCTCCCTGGAGCGTA	98
23 >TATCGATCCTTTAGACCTTCGGA	98
24 >TTTGAAAAGTCAAAGATTGTAGGT	97
24 >ACTAATGCACCGGATCCCATCAGA	95
22 >GAGCTGGGTTTAGACCGTCGTG	95
20 >TGTCTACGAGTCGGGTTGTT	94
21 >TGGAGAAGCGTCCTCAGCGAC	92
23 >CCGAAGAGGGGAAAGGTTCCATG	91
20 >GTTAAAATTCCTGAACCGGG	90
21 >CAAGAGATCGTCAGAAAAGTC	89
20 >CGCTGTCTACGAGTCGGGTT	89
24 >CTATCGATCCTTTAGACCTTCGGA	89
23 >GGCAACGGATATCTCGGCTCTCG	89
21 >ATGCACCGGATCCCATCAGAA	88
20 >GTGCAAATCGTTCGTCTGAC	88
21 >TTATTTTTCGTTCCGGTCAAT	88
20 >GCAGGTGTCCTAAGATGAGC	86
23 >TTGCTTTTTGATCCTTCGATGTC	86
24 >AGTGATAGTGTGACTAGTTGCTGA	85
20 >TTGAGCCGCGCCACGGAATC	85
21 >TTTTGGTAAGCAGAACTGGCG	85
24 >CGACGGACCGGGCCCAAGTCCCCT	84
24 >CGGGTTAAAATTCCTGAACCGGGA	84
22 >TAATGCACCGGATCCCATCAGA	84
21 >TAGTACTAGGATGGGTGACCT	84
22 >TCTGGTAATTGGAATGAGTACA	84
22 >ATTAGAATACGGAACTTGCAAC	83
24 >ATGGCATTGGAGACAGGAATAATT	82
22 >CCCGTCCGACAGCGCGTCCAGC	82
21 >CCTCGTGACTACGGAAACGGA	82
23 >GCTTGGGCGAGAGTAGTACTAGG	82
22 >GTTAAAAAGCTCGTAGTTGGAC	82
21 >ATAACCGTAGTAATTCTAGAG	81
21 >CGGCCGGAAGAGCACCGCACG	81
24 >TTTGGTTGAATGTAATGGAATAGA	81
22 >ACCCTGTCGCACCAAGAGGCGC	80
22 >GTCGACTCAGAACTGGTACGGA	80
22 >GTGTGGAACAAAAGGGTAAAAG	79
22 >TTGCTTTTTGATCCTTCGATGT	77
22 >TTTGCAAAGAAAAAGGACATTG	77
21 >TGAGGGCTGGGCACGGGGGTC	76
24 >ATCACATGGATCTCTTAAATACCA	75
23 >GCGCTGTCTACGAGTCGGGTTGT	75
23 >ATGACGGTATCTGGGGAATAAGC	74
21 >CCGGTCGTACTCATAACCGCA	74
22 >GCCCAGCTTGAGAATCGGTCGC	73
21 >TGCTTTTTGATCCTTCGATGT	73
20 >AAATCGTTCGTCTGACTTGG	72
21 >ATCCGGGCGGAAGACATTGTC	72
21 >CACGTGTCGTAGGTGCAGCGG	72
20 >CGCGACGGGGTATTGTAAGT	72
24 >TAGTGACGCGCATGAATGGATTAA	72
22 >AGCGACGTTGCTTTTTGATCCT	71
22 >GAGGATCCATTGGAGGGCAAGT	71
21 >TAATATTATCGTCGCTTCCGC	71
20 >TCGCACAATTGGTCATCGCG	71
24 >CATGATAACTCGACGGATCGCACG	70
21 >CCAAGGAAGTTTGAGGCAATA	70
23 >AAAGGATGACATGCTAGAAAGAG	69
23 >ACTTAGGGGTGGGTCGGCCGGTC	69
21 >GGGGAATCCGACTGTTTAATT	68
21 >CAAGGTTTCCGTAGGTGAACC	67
21 >CGACGGATCGCACGGCCTTTG	67
21 >CCAAGCTAGAACATATGAAGA	66
20 >GCGGCCGTCGGTGCAGATCT	66
23 >GTGAGAGCATGCCTGTCGGGACC	66
24 >TAAATTCCGTCCAAGGCTAAATAC	66
24 >ACAATTGGTCATCGCGCTTGGTTG	65
21 >ACGGGGAGGTAGTGACAATAA	64
24 >TGAAGGAAGTGTGTGAAGATGTGA	64
20 >TGGTGGTGACGGGTGACGGA	64
21 >GTTAGTCGATCCTAAGAGACG	63
21 >CGACTTAAATACGCGACGGGG	62
21 >TCTGACTCTGCATCTGCCAAT	62
23 >AAAGACGAACAACTGCGAAAGCA	61
23 >ATTAGTGACGCGCATGAATGGAT	61
22 >CAGTGGAAATTTTTGATGGAAC	61
21 >AGAGTTGGAAATACTGGACTG	59
21 >GGGTGCGATCATACCAGCACT	59
21 >TTGCTCTGATGATTCATGATA	59
23 >AAATTCCGTCCAAGGCTAAATAC	58
23 >AACGAACGAGACCTCAGCCTGCT	58
24 >AAGGAAAGACTTGGTATTTAAGAG	57
23 >AGCCATGCATGTGTAAGTATGAA	57
21 >GATAAAAGGTCGACGCGGGCT	57
22 >TCAGCTCGCGTTGACTACGTCC	57
24 >AATTAGTGACGCGCATGAATGGAT	56
24 >CGGTGGTCATGGAAGTCGAAATCC	56
21 >GGGGCTCGAAGACGATCAGAT	56
22 >TGCCTGTCGGGACCCGAAAGAT	56
21 >GGAAGGGATGCATTTATTAGA	55
23 >TCCTTTAGACCTTCGGAATTTGA	55
22 >TTCTGAGAAGGGTTCGAGTGAG	54
21 >TTGGTAGTGTCCGAGGACGTA	54
21 >TGGCCCCCAAGGGCACGTGTC	53
21 >TTCTTAGTATAATTGTTGGCA	53
24 >AGAAGATTTTGGGATGATACAACC	52
22 >ATACGCGACGGGGTATTGTAAG	52
24 >TTGGTAGTGCCCGAGGACGTAGGC	52
24 >ATACCGTAGAATCCATTTCACAGC	51
24 >CGATCCTTTAGACCTTCGGAATTT	51
23 >GAATGTAATGGAATAGAGGCGTA	51
20 >GAGAGCATGCCTGTCGGGAC	51
23 >GGCGCTGTCTACGAGTCGGGTTG	51
24 >GTAGTGCCCGAGGACGTAGGCAAA	51
20 >TAAGTATGAACAAATTCAGA	51
21 >TTCATAGTCAGAGGTGAAATT	51
22 >AGTCCCGAACCCGTCGGCTGCC	50
20 >CAGCCGCGGTAATTCCAGCT	50
24 >AGACTGTAAGGTAGACTTCCAACT	49
24 >CTAAGATGAGCTCAACGAGAACAG	49
24 >TAACGCAGGTGTCCTAAGATGAGC	49
22 >TCTTTGGCAACAGCTCGACCTT	49
24 >AGGAAGTGTGTGAAGATGTGATTA	48
21 >GGGACAGTCGGGGGCATTCGT	48
21 >GAGCCCCGTCGTGCCCGGACC	47
20 >TCCCAAGCTAGAACATATGA	47
21 >AGGGTTCGATTCCGGAGAGGG	46
21 >ATCATTGCAATTGTTGGTCTT	46
21 >GGGAATCCGACTGTTTAATTA	46
23 >TAATGCACCGGATCCCATCAGAA	46
24 >TAGAGGTGTATTGGATTAGAGGTG	46
24 >ACAGGTCATTTCGGCATGTGGCAA	45
23 >CGATTGAATGGTCCGGTGAAGTG	45
22 >CTGCTAACTAGCTACACGGAGG	45
20 >TCCGTCCAAGGCTAAATACG	45
21 >CGCAAAGAAAAAGGACATTGG	44
21 >CGCGAAGCTACCGTGCGCTGG	44
21 >GGGTTCGATTCCGGAGAGGGA	44
23 >TCTTTTCTGTTTAACGGCCTGCC	44
21 >TGACTTGGGTATAGGGGCGAA	44
22 >ATGACATGCTAGAAAGAGCACA	43
21 >CGTAATTCCCACCGAGCGGCG	43
20 >GCCATCGGCGTCCGAATTGT	43
21 >TCCACTGAACCTTATCATTTA	43
22 >AAAAGGGAAGACTCCGCAAGAT	42
21 >TTCTTCAGGAGAGACTGCATT	42
22 >TTTATTTTTCGTTCCGGTCAAT	42
24 >AATTGTAATGTAATGTAGGGTGGC	41
21 >AGTCCGGAGACGTCGGCGGGG	41
22 >ATCCTATTGTGTTGGCCTTCGG	41
24 >CGCAATGTGATTTCTGCCCAGTGC	41
20 >AGAGCATGCCTGTCGGGACC	40
21 >CTACGAGTCGGGTTGTTTGGG	40
22 >GGCTGCCGGCGCACTGCTCGAG	40
21 >TAAGTTGAAAGGTTCAGGTGA	40
22 >TGAAGAAAAAAGGGAAGACTCC	40
20 >AGACCGATAGCGAACAAGTA	39
23 >CGCCTCGATCGTGGGATTCAGCA	39
24 >GACGGACTGGGAACGGCTCCCTCG	39
23 >GGGCTCGAAGACGATCAGATACC	39
23 >TTGTGAAATGACTTGAGAGGTGT	39
23 >AAGAGGTCGTCAGCAAAGTCAGT	38
23 >AGAGGCGTAATAGTAATCTTGTG	38
24 >CCGGGGGGAGTATGGTCGCAAGGC	38
23 >CCGTCCAAGGCTAAATACGGGCG	38
23 >AAAAGGTCGACGCGGGCTTTGCC	37
21 >AGGAACCGTTGATTCGCACAA	37
22 >CTTGGTGGTAGTAGCAAATATT	37
21 >TGGTATTTGCTACTCGGATAA	37
25 >TGTAATGGAATAGAGGCGTAATAGT	37
24 >AACGAGGTTCGGCCAATTTAGCTT	36
23 >CCGTCGGTGCAGATCTTGGTGGT	36
20 >GGATAACATCATAGGATTTC	36
22 >AAATAACAATACCGGGCTCTAT	35
21 >AAGCAACGTCGCTATGAACGC	35
24 >ACAGCTACTGTAGACTGTAAGGTA	35
22 >CAAGGGGAATCCGACTGTTTAA	35
23 >CCTGGAGCGTAATTCCCACCGAG	35
20 >TGCCGGCGACGCATCATTCA	35
22 >ACAATAAATAACAATACCGGGC	34
23 >AGGACTCCGCCGGCACCTTATGA	34
21 >ATGACATGCTAGAAAGAGCAC	34
21 >CAATTGGTCATCGCGCTTGGT	34
20 >CTGCTTCACTATTGCATTCT	34
23 >GAATGGTCCGGTGAAGTGTTCGG	34
22 >GGGGAATCCGACTGTTTAATTA	34
24 >GTTGCTTTTTGATCCTTCGATGTC	34
21 >TGTCTACGAGTCGGGTTGTTT	34
24 >TTACGCACGAGGAAGGATTAGCAC	34
24 >AGCACGTTTGGTTCGCTGTATTGG	33
23 >AGGAACCGTTGATTCGCACAATT	33
21 >CAACATTTGCATCTTGCGGAG	33
21 >AGGCGCTGTCTACGAGTCGGG	32
24 >ATTTTTACTTGTTCGTTGCTTAAT	32
24 >GCTGTCTACGAGTCGGGTTGTTTG	32
21 >TAAATCCAGAAGGAGTGAGTA	32
24 >AATGGAATAGAGGTGTAATAGCAA	31
24 >CATTAGAATACGGAACTTGCAACA	31
24 >CCGAAGAGGGGAAAGGTTCCATGT	31
23 >CCTCAGCGACGGACCGGGCCCAA	31
23 >CTTCTGAGAAGGGTTCGAGTGAG	31
25 >GAGCTTGACTCTAGTCCGACTTTGT	31
24 >GCAGCAGGTGGAGTTTGAGCAGAG	31
21 >GGCGATGCGCCCCGGTCGGAT	31
22 >TCCGACTTTGTGAAATGACTTG	31
24 >TGGCAAGCTGTGAAATGGATTCTA	31
24 >TTGGCAGAATCAGCGGGGAAAGAA	31
22 >AACCGATCGATCTAGCCATGAG	30
23 >ATAGCTGGAGCCCTTAGCGAGTT	30
22 >CTCGATCGTGCTTTCGGATGCG	30
24 >CTGTGATGCCCTTAGATGTTCTGG	30
25 >GAATCCGACTGTTTAATTAAAACAA	30
23 >GACGATCAGCGGTATGATGCTTT	30
22 >GCACCTGCGTGCTCCGGGCGTC	30
21 >GCCCTTGAAAATCCGGAGGAC	30
24 >GCTTGACTCTAGTCCGACTTTGTG	30
24 >GTAGTCTGGAGAAGCGTCCTCAGC	30
21 >GTGAAGTGTTCGGATCGCGGC	30
24 >TTTGATCCTTCGATGTCGGCTCTT	30
24 >AGTCTGGAGAAGCGTCCTCAGCGA	29
24 >ATACACCTCTAATCCAATACAGCG	29
21 >ATGATAGACTTGATTTTTCGC	29
21 >CGCCGGCACCTTATGAGAAAT	29
21 >GATGAGTAGGAGGGCGCGGCG	29
22 >TATGATAGGAACAACCAGAATC	29
21 >AATAGGGTCGGAAGCGTGTAA	28
21 >ACAAGAGATCGTCAGAAAAGT	28
21 >ACTGTAAGGTAGACTTCCAAC	28
24 >AGGACGTAAGCTAAATTGGCCGAA	28
23 >CAAATTACCCAATCCTGACACGG	28
20 >CAGCCTCTGGTCAATGGAAC	28
20 >CCCGTCCGACAGCGCGTCCA	28
24 >CGCGGGCTTTGCCCGTTGCTCTGA	28
20 >GGGGTATTGTAAGTGGCAGA	28
23 >GTGAAACTGCGAATGGCTCATTA	28
21 >TATTGTGTTGGCCTTCGGGAT	28
21 >TGCGGAAGGATCATTGTCGAA	28
24 >AAGAGGTCGTCAGCAAAGTCAGTC	27
24 >AAGCAATCTCTTAGAATTTGGGTC	27
20 >AATCGAGAGCTCCAAGTGGG	27
21 >AGGATCATGCATATACCTGCT	27
24 >ATTGAATGGTCCGGTGAAGTGTTC	27
24 >GGAATCCGACTGTTTAATTAAAAC	27
23 >GTGTAAGTATGAACAAATTCAGA	27
23 >AATCCGGAGGACCGAGTGCCGTC	26
23 >CCTCTGGTCAATGGAACAATGTA	26
22 >CTTCTGTAACTGCCATATATTC	26
24 >TAATTAGTGACGCGCATGAATGGA	26
22 >TCCAGACATAGTAAGGATTGAC	26
21 >TCCGTATTCGTCGAAGGAGAT	26
22 >TGACGGTATCTGGGGAATAAGC	26
24 >ACAAGTAAAAATAGTAGAAGAAAT	25
23 >ATTCCGTCCAAGGCTAAATACGG	25
22 >CAAAGGTGGTGGAGTAGGTGGC	25
21 >CTGTCTACGAGTCGGGTTGTT	25
24 >GCAACAAACCCCGACTTCTGGAAG	25
22 >TAAAAGGTCGACGCGGGCTTTG	25
23 >TCTCAAACTTTAAATAGGTAGGA	25
21 >TCTGAATATACCGTAGAATCC	25
21 >TGAACAAATTCAGACTGTGAA	25
24 >TGAATGGAATAGAGGTGTAATAGC	25
21 >TGAGCCGCGCCACGGAATCGA	25
22 >TTGGTAGTGTCCGAGGACGTAA	25
20 >TTGTTGGTCTTCAACGAGGA	25
21 >AAACCGGACGCGGTTTTCTCA	24
21 >ACCGATCGATCTAGCCATGAG	24
24 >ACCTTGAAGATTTGATTAGGATAA	24
23 >ATTAATATTATCGTCGCTTCCGC	24
24 >CAAGAACGAAAGTTGGGGGCTCGA	24
20 >CCACTGAACCTTATCATTTA	24
23 >CTGAATATACCGTAGAATCCATT	24
24 >CTGTTGAGCTTGACTCTAGTCCGA	24
22 >GGGACAGTCGGGGGCATTCGTA	24
21 >TGACGGAAGGGCACCACCAGG	24
24 >TGTGATTTCTGCCCAGTGCTCTGA	24
21 >TTGCCAAAGATGAATGTTCCT	24
24 >ACGGCAACGTTAGGGAGTCCGGAG	23
21 >ACTCTAGTCCGACTTTGTGAA	23
22 >AGTAGACACAGCTACTGTAGAC	23
21 >CCGTGGACGTAGGCATTAAAG	23
22 >CGATTGAATGGTCCGGTGAAGT	23
21 >GTGGACTTCTCGCGACGTCGC	23
21 >TCTGAGAAGGGTTCGAGTGAG	23
22 >TGGTGTTAGTGCCCGAGGACGT	23
22 >AAAGGGAAGACTCCGCAAGATG	22
21 >AACGGTCCTAAGGTAGCGAAA	22
24 >ATATATTTGGTAGTGCCCGAGGAC	22
22 >CAATGTGATTTCTGCCCAGTGC	22
23 >CAATGTGATTTCTGCCCAGTGCT	22
22 >CACCATCGCATACATCAAACTC	22
23 >CCGTCCGCGCCCGGTCGTACTCA	22
22 >CGAGGACGTAGGCAAAATTTGC	22
22 >CGGCTACCACATCCAAGGAAGG	22
25 >CTAAGATGAGCTCAACGAGAACAGA	22
24 >GAAGGTTTAACCGACGATCAGCGG	22
20 >GACGGATCGCACGGCCTTTG	22
21 >TATCTCGGCTCTCGCATCGAT	22
21 >TGAACCATCGAGTCTTTGAAC	22
22 >TGAACCGGGACGCGGCGGCTGA	22
21 >TGATTCGCACAATTGGTCATC	22
21 >TTAAGACAGCAGGACGGTGGT	22
23 >TTGGGAATGCAGCCCTAATCGGG	22
24 >AACAGTTTCCCCAGATCGTTGAAA	21
21 >ATGAGTGGATCATGGATTCTG	21
24 >ATGGAATAGAGGCGTAATAGTAAA	21
24 >CAAGAGGCGCTGTCTACGAGTCGG	21
21 >CAGGAGCGCATCGCCGGCAGT	21
20 >CCGGAGGACCGAGTGCCGTC	21
21 >CGCAAGTTGCGCCCCAAGCCA	21
22 >CTACCGTGCGCTGGATTATGAC	21
22 >CTTTCGGCGTAGTTCATAGCTA	21
24 >GACGGGGTATTGTAAGTGGCAGAG	21
21 >TAGAATACGGAACTTGCAACA	21
21 >TAGGAGTCAGATTGCATTTTA	21
21 >AATGTGATTTCTGCCCAGTGC	20
24 >CCAATAGGGTCGGAAGCGTGTAAA	20
24 >CCTAGTAAGCGCGAGTCATCAGCT	20
25 >CGGCGACGCATCATTCAAATTTCTG	20
21 >CGTATTCGTCGAAGGAGATAG	20
23 >CTAAGGTAGCGAAATTCCTTGTC	20
23 >CTCCGGCGCTGTTACTTTGAAGA	20
23 >GATAACGCAGGTGTCCTAAGATG	20
22 >TCAAAGACTGGGACATGCCAAC	20
21 >TCTGTGATGCCCTTAGATGTT	20
23 >TGACAATAAATAACAATACCGGG	20
22 >TGTGACTTTTGAAGACGAAGAC	20
24 >TTAAAATTGGTAGTGGATTGTTGT	20
21 >TTGCGATGGTCCCTGCGGATG	20
21 >AAAAGCCCAGCTTGAGAATCG	19
23 >AAAGAAGACCCTGTTGAGCTTGA	19
24 >AAAGACTTGAAGATTGCAGCATCA	19
24 >ACTCTAGTCCGACTTTGTGAAATG	19
20 >CACGTGTCGTAGGTGCAGCG	19
23 >CCCGTCCGACAGCGCGTCCAGCG	19
22 >CGGCGGACAAGTCGCGGGCGCC	19
24 >CTGGTACGGACAAGGGGAATCCGA	19
22 >CTTCAAGGTGGAGATTGTTGAA	19
22 >GACGCGCATGAATGGATTAACG	19
21 >GCGCGAAGCTACCGTGCGCTG	19
21 >TCCGCAGCAGGTGGAGTTTGA	19
21 >TTAAAAGTTGGCATGGGATAA	19
24 >TTCCAGTACGAATACGAACCGTGA	19
23 >TTGAGAATCGGTCGCCATCGGCG	19
21 >TTGGAAGAAAGATTGTCCAAA	19
24 >ATACTTAGTCGATGAAACACTTGT	18
21 >ATTCAGCACGCGCCGCCTCGG	18
21 >CTATAAATATCTAAGTGAGTT	18
21 >CTATGAGTCTGGTAATTGGAA	18
24 >GCGGAGTTCTGATGGGATCCGGTG	18
22 >GCGGGTAGAATCCTTTGCAGAC	18
20 >GCTTGGCAGAATCAGCGGGG	18
23 >TACCGCGAGGGAAAGATGAAAAG	18
21 >TACTGATGGCCGCGTCGCAAT	18
24 >TCCGGGGGGAGTATGGTCGCAAGG	18
24 >TTAGAGGTGTATTGGATTAGAGGT	18
23 >TTATTAATATTATCGTCGCTTCC	18
21 >AAAAAGATTCTCGGCATGGAA	17
24 >ACCTAGTACGAGAGGAACCGTTGA	17
21 >AGTAGCTAAGGAGGACAGTGA	17
24 >ATCCGACTGTTTAATTAAAACAAA	17
21 >CATCGCATACATCAAACTCCC	17
21 >CCAGGAGCGCATCGCCGGCAG	17
20 >CCTTGCTGCCACGATCCACT	17
22 >CGCGACGATCGGTGGTAATGCT	17
21 >CGGAACGAGAATACATGTTGC	17
21 >GAAAGAAGACCCTGTTGAGCT	17
24 >GAAAGACTAATCGAACCGTCTAGT	17
24 >GAGGACGTAAGCTAAATTGGCCGA	17
24 >GAGGCGTATTGGATTAGAGGTGTA	17
23 >GTGACGCGCATGAATGGATTAAC	17
24 >GTTACTGTAGCGGTGAGATTAGAA	17
24 >TATATTCTGCCTCTGTAGTAGACA	17
22 >TATTCCGTGAATCGGAGGCGGG	17
21 >TCATAGTCAGAGGTGAAATTC	17
24 >TCCATAAGTGAACTCGGACTCAAC	17
23 >TGCTCTGAATGTCAAAGTGAAGA	17
24 >TGGATGGGCGGTGCGTTTACCTGC	17
22 >TTGGACTTAGGGGTGGGTCGGC	17
20 >AACGCAGGTGTCCTAAGATG	16
22 >AAGCTGTGAAATGGATTCTACG	16
22 >AGGCCAACCAAGATCGGATATA	16
21 >ATCTAATTAGTGACGCGCATG	16
22 >CAGATGAGTGGATCATGGATTC	16
21 >CCGACTTCTGGAAGGGATGCA	16
24 >CGAATACGAACCGTGAAAGCGTGG	16
22 >CGTATTCGTCGAAGGAGATAGT	16
23 >CGTCCGAATTGTAGTCTGGAGAA	16
21 >CTCCGTGGCTAGCTTCTTAGA	16
21 >CTGGAAACGGCTCAGCCGGAG	16
21 >GACGGATCGCACGGCCTTTGT	16
23 >GACGGATCGCACGGCCTTTGTGC	16
22 >GATTCAGCACGCGCCGCCTCGG	16
21 >GCGGCCCTTGAAAATCCGGAG	16
23 >GGCCTAGATCGTTTGTACAGACA	16
21 >TATCTGTTGTCGGAATCTTCT	16
20 >TCGCGAGAAGTCCACTGAAC	16
24 >TCTGCTCGTCCCTACTGCCGGCGA	16
21 >TGACTACTTATTTCTCCGGCA	16
21 >TGTATAGCTATGAACTACGCC	16
21 >TTAGCATATGGGACTTTTGCC	16
24 >ACGAGGATCGCTTACATACCAGAT	15
24 >AGAACTCCGATATGACTACAAGTA	15
23 >AGCGTGGCCTATCGATCCTTTAG	15
24 >AGTCGGATATAGTTGGCATGCCAT	15
25 >ATAACCGTAGTAATTCTAGAGCTAA	15
24 >ATCATCTGGTGTTAGTGCCCGAGG	15
24 >ATGTAATTGTATCTTGACCGTCGG	15
21 >ATTATCAACAACTGGAAGTGC	15
22 >ATTCCGTGAATCGGAGGCGGGG	15
24 >ATTGGAATGGGTCAGAAGATTTCT	15
23 >CGCAGGTGTCCTAAGATGAGCTC	15
23 >CGCCCCCGGCGGCCCTTGAAAAT	15
22 >CGCGAGCTTCGAAAGGGAATCG	15
21 >CGGGATTATCTGTTGTCGGAA	15
24 >GACATCGGATCAGTGTGAGAGGTT	15
22 >GACGAACAGTCGACTCAGAACT	15
23 >GAGCGGGTCGCCGCGTGCCGGCC	15
24 >GCAATGTGATTTCTGCCCAGTGCT	15
23 >GCGGAAGACATTGTCAGGTGGGG	15
21 >GCTGGGTTCAGAACGTCGTGA	15
20 >GTATTGTAAGTGGCAGAGTG	15
20 >GTGGTCATGGAAGTCGAAAT	15
20 >TAACGAGGATCCATTGGAGG	15
21 >TCTAAATCACCAGCAAAGTCG	15
21 >TCTTTAGACAGAAGCTGCAGA	15
24 >TGGATTAGAGGTGTAATAGCAAAT	15
22 >TGGGAATGCAGCCCTAATCGGG	15
21 >TTGTCGGCCACATCATAAAAT	15
23 >TTTAGACCTTCGGAATTTGAAGC	15
24 >TTTCAGATTTGTTGAGAGCAGAAT	15
22 >AAAAGGACATTGGCAAGCTGTG	14
24 >AAAAGTAAGCTAAACGCACCGCAC	14
24 >AACGGTAGAGTGACCACTTTGTAA	14
24 >AACTAAGAGAGAAAGATTGGTTGG	14
21 >AAGCGCGCGACCTATACCCGG	14
24 >ACAAACAAATAGAATTCCTTAAGA	14
21 >ACGGATCGCACGGCCTTTGTG	14
22 >AGAAGCTACAAGAAGGAACTTT	14
24 >AGGAAATGTTTCTGATGTGTAAGA	14
22 >ATAGGTAGGACGGCGCGGCTGC	14
21 >ATGAGAAATCAAAGTCTTTGG	14
21 >CAACCAAGCGCGATGACCAAT	14
24 >CAGTAGAGCGTATGATGTCGATGG	14
21 >CCGGAGAGGGAGCCTGAGAAA	14
24 >CGACTGTTTAATTAAAACAAAGCA	14
24 >CGACTTAAATACGCGACGGGGTAT	14
21 >CGGCGACGTGGGCGGTTCGCT	14
24 >CTGTTGAAATTGGATAGCTTTAGG	14
24 >GAAAAGGACATTGGCAAGCTGTGA	14
22 >GAAGAGGGGAAAGGTTCCATGT	14
22 >GCCGGGGGACGGACTGGGAACG	14
20 >GGAATCCGACTGTTTAATTA	14
21 >TCTAGGAGAAGCTAAAAAGAT	14
22 >TTGGGTTCCGGGGGGAGTATGG	14
21 >TTTCCAGTACGAATACGAACC	14
21 >AAATTACTATAGAAGGGATAT	13
24 >AACATAAGTGACTAAAACGTAACA	13
21 >ACGAGAGGAACCGTTGATTCG	13
23 >ACGGTATCTGGGGAATAAGCATC	13
24 >AGGATCATGCATATACCTGCTCAC	13
21 >AGGGACATTGCAAGTTGATCC	13
23 >ATCAGCTCGCGTTGACTACGTCC	13
21 >ATGGCCGCGTCGCAATAGTAA	13
24 >ATTTCGGTGACTCGGTTTAGCGGT	13
23 >CAGGTTTCTGTCAATTTCAGGCA	13
24 >CCGAGGACGTAGGTATAATTTACC	13
23 >CGAGGTTCGGCCAATTTAGCTTA	13
21 >GCTTGAGAATCGGTCGCCATC	13
20 >GGAAGCCCGTCCGACAGCGC	13
21 >GGGAAGTCCTCGTGTTGCACC	13
20 >GGTGCACCGCCGACCGACCT	13
22 >TAGGACAAGAAAGAACACAAGA	13
22 >TATCATTGTGAAGCAGAATTCA	13
20 >TCACCTTGGAGACCTGATGC	13
21 >TCTTCATCCATGGCGCTTTTC	13
23 >TGACTCTGCTTCACTATTGCATT	13
22 >TGAGAATCGGTCGCCATCGGCG	13
21 >TGGAAAAGGACATTGGCAAGC	13
24 >TGGAGCGTAATTCCCACCGAGCGG	13
22 >TTGCGGAAGCGACGATAATATT	13
24 >AAAGCATCATACCGCTGATCGTCG	12
21 >AAAGTCCAAAGGTCGAGTTGT	12
23 >AATTATACCTACGTCCTCGGGCA	12
24 >ACATGGATCTCTTAAATACCAAGT	12
22 >AGATAGTTGTGCAGAAAGCTTG	12
24 >ATACTGTAGTCAAAGCCGATTTCA	12
23 >ATCCGACTGTTTAATTAAAACAA	12
24 >CATTCCAATCGGGCAACAGAAGGT	12
23 >CCAAATGCCTCGTCATCTAATTA	12
22 >CGACGGATCGCACGGCCTTTGT	12
20 >CGCAGTAGGGGCCTCTGGCC	12
22 >CGCCCTCGACCTATTCTCAAAC	12
21 >CGCTTTCGGAAGAGCAAAAGG	12
22 >CGGAAGAGCACCGCACGTCGCG	12
21 >CGGCCGATCCGGGCGGAAGAC	12
20 >CTCCCCATTCGGCCCGTCTT	12
20 >GATAACGCAGGTGTCCTAAG	12
24 >GCACGTTTGGTTCGCTGTATTGGA	12
21 >GCCCAACTGCGCGCTAACCTA	12
25 >GCGACGTTGCTTTTTGATCCTTCGA	12
22 >GCGCGTCCGTCGATCGAGACCC	12
21 >GGCCCGGGTAATCTTTGAAAT	12
21 >GGTCTCGATCGACGGACGCGC	12
21 >GTGCATGGCCGTTCTTAGTTG	12
24 >GTGGTACAAGCGATTTGATCAGTT	12
24 >GTGGTGCATGGCCGTTCTTAGTTG	12
22 >TCCTTTGCAGACGACTTAAATA	12
21 >TCGCGACGATCGGTGGTAATG	12
20 >TGACTACGTCCCTGCCCTTT	12
24 >TGGTGCATGGCCGTTCTTAGTTGG	12
23 >TGTAAGTATGAACAAATTCAGAC	12
25 >TTGAAAAGCCAGTGGCGCGAAGCTA	12
24 >TTGGTTGAATGGAATAGAGGTGTA	12
22 >TTGTGTTGGCCTTCGGGATCGG	12
23 >AAACCCAACAACTAGACAGAACT	11
24 >AAATACGCGACGGGGTATTGTAAG	11
24 >AACTCACTGGGGCTTTCGCAAGAG	11
22 >AACTCATGCGGACCACGGCACA	11
24 >AATAGTAAAACTGTGTTTGGTTGA	11
21 >ACACCGCCCGTCGCTCCTACC	11
21 >ACATACAAGAGTAGATAAATG	11
21 >AGACTGCATTTCTTCATCCAT	11
23 >AGAGTTATCTTTTCTGTTTAACG	11
20 >AGTACGAATACGAACCGTGA	11
22 >ATACAAGAGTAGATAAATGAAA	11
24 >ATCATACCGCTGATCGTTGGTTAA	11
21 >ATCTTGATGCGCCATAAACTG	11
24 >ATTCAACCAAACAGTGGATTAGCT	11
21 >CACGCGCCCGTCGCCCGATTG	11
20 >CCCTTTGTCGCTTCGATTCG	11
21 >CCGTCGGTGCAGATCTTGGTG	11
21 >CGGGAGTCGGTTACGCACGAG	11
22 >CTAATCGAACCGTCTAGTAGCT	11
21 >CTCGGGAAAAGGATTGGCTCT	11
22 >CTGCCTCTGTAGTAGACACAGC	11
23 >CTTAAATACGCGACGGGGTATTG	11
24 >CTTTCGGAAGAGCAAAAGGATGAC	11
20 >GAGTCTGACATGTGTGCGAG	11
22 >GATAGCGAACAAGTACCGCGAG	11
20 >GCTCTATGAGTCTGGTAATT	11
20 >GGCTGCCGGCGCACTGCTCG	11
21 >GGGAAGCCCGTCCGACAGCGC	11
21 >GGGATTATCTGTTGTCGGAAT	11
21 >GGGGAGTTGAAGGAAGTGTGT	11
21 >GTAAGGCGCAAGGAAGCTGAT	11
21 >GTATTGTAAGTGGCAGAGTGG	11
21 >GTGTCCGGTGCGCCCCCGGCG	11
24 >GTTTCGGTTGTTCGGTTTCTTCCC	11
21 >TCCAGCGGTCGGAAGAGCACC	11
21 >TCTTTCGACGGTGATGGTTTC	11
21 >TGCCATGTTGAATAAGGTAAA	11
21 >TGGGTTCCGGGGGGAGTATGG	11
24 >TGTAGTCTGGAGAAGCGTCCTCAG	11
24 >TTAGACAGAAGCTGCAGAACTAAA	11
22 >TTCAGCCCTTTGTCGCTTCGAT	11
20 >TTGGCAAGCTGTGAAATGGA	11
24 >AAAAAGTAAGCTAAACGCACCGCA	10
22 >AAAGATTGTCCAAAATTGAAGA	10
21 >AAATTCTTGGATTTATGAAAG	10
24 >AACGAACAAGTAAAAATAGTAGAA	10
24 >AAGCGGCCTTATTACATTTAAAAA	10
21 >AAGCTAGAACATATGAAGAAA	10
21 >AAGGAGTGAGTAGTACTTCGC	10
21 >AAGGTGGAGATTGTTGAAAAG	10
24 >AATGGAGGTCTATTGCTCAGATGG	10
24 >ACGAAACGATCATATGGACAGTAT	10
23 >ACGCGCCCGTCGCCCGATTGCCG	10
24 >AGACTTTCACGGATTACCTTTACT	10
21 >AGCAAAGTCGGAATCAACATA	10
21 >AGTCGCGGGCGCCTCCCTGGA	10
23 >AGTCTGGAGAAGCGTCCTCAGCG	10
22 >ATAAACGATGCCGACCAGGGAT	10
23 >ATAGCGACGTTGCTTTTTGATCC	10
21 >ATCCTTGTTGAACCAGCACTG	10
22 >ATTTGGTAGTGTCCGAGGACGT	10
22 >CAATAAATAACAATACCGGGCT	10
24 >CATATATTCTGCCTCTGTAGTAGA	10
24 >CATCATCGTCGCGACGATCGGTGG	10
23 >CGAATGGGACACATATGATAGGA	10
21 >CGACCTTGATCTTCTGAGAAG	10
20 >CTGGGTTTAGACCGTCGTGA	10
22 >CTGTAGACTGTAAGGTAGACTT	10
20 >CTTAACGAGGATCCATTGGA	10
24 >CTTAATTGGCCGGGTCGTTCCTCC	10
22 >GAAGCTACCGTGCGCTGGATTA	10
24 >GACGGTATCTGGGGAATAAGCATC	10
24 >GTGATTTCTGCCCAGTGCTCTGAA	10
22 >GTGGAGACGTCGTCGCCTCGAT	10
24 >TAACAAGATGAAGATTACAAGTGT	10
24 >TACGCGCGAGGAAGGTATTAGCAC	10
23 >TAGGATTTCGATCCTATTGTGTT	10
24 >TATTAATATTATCGTCGCTTCCGC	10
21 >TCCACCTTGAAGATTTGATTA	10
20 >TCCAGCGGTCGGAAGAGCAC	10
20 >TCTGGAGAAGCGTCCTCAGC	10
23 >TGAAGCAGAATTCACCAAGTGTT	10
22 >TGATAAGAGCTTTGTGGTTGAC	10
24 >TGCCATATATTCTGCCTCTGTAGT	10
24 >TGGAGGCCCGCAGCGATACTGACG	10
20 >TGTCCTAAGATGAGCTCAAC	10
21 >TTCCTGAGGAGTTTGAGTACC	10
24 >TTCTGCCTCTGTAGTAGACACAGC	10
23 >TTTCGAGATTTCAAGGCTTCTTA	10
21 >AAAAGGTCGACGCGGGCTTTG	9
20 >AACGAGGATCCATTGGAGGG	9
21 >AAGAGTTATCTTTTCTGTTTA	9
22 >AAGCAGAGTCAGACTTTTCTCT	9
20 >AAGCATTGGTAACAAGAGGT	9
24 >AAGCTAAACGCACCGTACCGCACC	9
24 >AAGCTGTGAAATGGATTCTACGGT	9
24 >AAGTATGAACAAATTCAGACTGTG	9
24 >AATGAATGGAGTGAGTACAAATGA	9
22 >ACCGTGAAAGCGTGGCCTATCG	9
23 >ACGAGAGGAACCGTTGATTCGCA	9
20 >ACGCGCCCGTCGCCCGATTG	9
24 >ACTTGACTTGCAAGCAATCTCTTA	9
24 >ATACCGAGTTATTTCTTTGATAGT	9
23 >CACACGAGATTTCTGTTCTCGTT	9
24 >CAGGATCATGCATATACCTGCTCA	9
22 >CAGGTCTCCAAGGTGAACAGCC	9
22 >CCAGCGAAACCACAGCCAAGGG	9
22 >CCGATTGAATGGTCCGGTGAAG	9
23 >CCGGGTTACGGTGCCCAACTGCG	9
21 >CCTTGGTCATCATATCTGCGG	9
23 >CGGCGCGGCTGCTTCGTTGAGCC	9
21 >CGGTATCTGATCGTCTTCGAG	9
25 >CTGAACGCCTCTAAGTCAGAATCCG	9
24 >CTGATGGCCGCGTCGCAATAGTAA	9
21 >CTTCTGAGAAGGGTTCGAGTG	9
22 >GCATCGATGAACTTGAACCGGA	9
21 >GCGACGTTGCTTTTTGATCCT	9
24 >GCGCGTCCGTCGATCGAGACCCTT	9
20 >GCGCTCCTGGCCTTAATTGG	9
24 >GGGAGTCGGTTACGCGCGAGGAAG	9
24 >GGGTAAAAGCTCGTTTGATTCTGA	9
22 >GGTGTATTGGATTAGAGGTGTA	9
22 >GTCCACTGAACCTTATCATTTA	9
23 >GTGGTACAAGCGATTTGATCAGT	9
21 >TAACGAGGATCCATTGGAGGG	9
22 >TATATTTAAGTTGTTGCAGTTA	9
24 >TCCCAGGGAAGAGAGGTGGATCAC	9
22 >TCGCGACGATCGGTGGTAATGC	9
24 >TCGCTCCTACCGATTGAATGGTCC	9
23 >TCTGGCCCCCAAGGGCACGTGTC	9
21 >TGAAGTCTGGTGTCTTGATCA	9
20 >TGAGAATCGGTCGCCATCGG	9
21 >TGAGGGTATAATAGTAGTATT	9
21 >TGAGTGAATTCCAAGCAAGAG	9
24 >TGTGGACCGTCGCAGAGAAAGCAT	9
24 >TGTTTAACGGCCTGCCCACCCTGG	9
21 >TTGTGCCGGCGACGCATCATT	9
24 >TTGTTGAACCAGCACTGCCCGCAT	9
22 >AAAGATCAAAGCAAAAGAGGTT	8
23 >AACAAACCCCGACTTCTGGAAGG	8
21 >AAGTAAATTGACCGGAACGAA	8
22 >AAGTAGAGTAGTTTCAAGGTAC	8
24 >AATTCCCAGGGAAGAGAGGTGGAT	8
21 >AATTGCAATTATCCCATGCCA	8
24 >AATTGTTGTTGGTCTAGCAGTTGA	8
22 >ACAAACAAATAGAATTCCTTAA	8
21 >ACCCGGCCGTCGGGGCAAGGG	8
22 >ACCTAGTACGAGAGGAACCGTT	8
24 >AGCTGGTTCCCTCCGAAGTTTCCC	8
21 >AGTTGTTGGGTTTTAAGCGGG	8
22 >ATAACCGTAGTAATTCTAGAGC	8
23 >ATACCTACGTCCTCGGGCACTAA	8
24 >ATAGCTATGAACTACGCCGAAAGG	8
23 >ATCAACTAGCCCCGAAAATGGAT	8
20 >ATCCTTGTTGAACCAGCACT	8
21 >ATTACCACCGATCGTCGCGAC	8
21 >CACACCGCCCGTCGCTCCTAC	8
22 >CAGCAAGGCCACTCTGCCACTT	8
23 >CAGCGAAACCACAGCCAAGGGAA	8
24 >CAGGTGTCCTAAGATGAGCTCAAC	8
22 >CCAATTTAGCTTACGTCCTCGG	8
22 >CCCAGTGCTCTGAATGTCAAAG	8
24 >CCGACAGGCCCGGGTAATCTTTGA	8
24 >CCGTGGACGTAGGCATTAAAGCCG	8
24 >CGATCGAGACCCTTGAACCCTTTC	8
23 >CGATCTTTGGCTCGGAGGGAATT	8
24 >CGCCCCCGGCGGCCCTTGAAAATC	8
20 >CGCGACGATCGGTGGTAATG	8
21 >CGCGACGATCGGTGGTAATGC	8
21 >CGTCGAAGGAGATAGTTGTGC	8
22 >CTCAACCATAAACGATGCCGAC	8
21 >CTCCGATATGACTACAAGTAA	8
21 >CTGCGGGCTCCCCATTCGGCC	8
24 >GAAGCCCGTCCGACAGCGCGTCCA	8
21 >GATGGCCGCGTCGCAATAGTA	8
21 >GATGGTGAACTATGCCTGAGC	8
23 >GCCTATCGATCCTTTAGACCTTC	8
24 >GCGACGTTGCTTTTTGATCCTTCG	8
23 >GCGCGTCCGTCGATCGAGACCCT	8
21 >GCGGGTCGCCGCGTGCCGGCC	8
24 >GGAACAGGTCATTTCGGCATGTGG	8
22 >GGCTCGAAGACGATCAGATACC	8
21 >GGGGTGGGTCGGCCGGTCCGC	8
22 >GGGTCCAGCGGCCGGAAGAGCA	8
22 >GTAGCCAAATGCCTCGTCATCT	8
24 >GTGAGTTCTGTCTAGTTGTTGGGT	8
21 >TACGAATACGAACCGTGAAAG	8
22 >TCACTTTATTTTTCGTTCCGGT	8
23 >TCCTCCGGCGCTGTTACTTTGAA	8
23 >TCCTTTGCAGACGACTTAAATAC	8
23 >TCGCCATCGGCGTCCGAATTGTA	8
24 >TCGGCCTGCGGGCTCCCCATTCGG	8
22 >TGAATTTCTAATGATCGCCGTG	8
21 >TGAGTTCTGTCTAGTTGTTGG	8
21 >TGCCCAGTGCTCTGAATGTCA	8
25 >TGGATTAACGAGATTCCCACTGTCC	8
21 >TGTACAGACAGACTTTTGGGG	8
23 >TTCCTAGTAAGCGCGAGTCATCA	8
23 >TTGCCGACCCGCAGTAGGGGCAT	8
21 >TTGTCTCAGAAGCAGTATTTG	8
23 >TTTGTTTTAATTAAACAGTCGGA	8
21 >AAAAAGCAACGTCGCTATGAA	7
20 >AAAAGGATGACATGCTAGAA	7
24 >AAAGTTATCATCTGGTGTTAGTGC	7
24 >AAATACCGGACGGTCTAAATTTAG	7
24 >AACAACCTGCAGAATGTTTGATGA	7
24 >AACCTCTCACACTGATCCGATGTC	7
20 >AAGCGACGCACGCGCCCGTC	7
23 >AAGGGAAGACTCCGCAAGATGCA	7
23 >AATGATTAAACTTGATTGTTGTT	7
23 >AATTTAGCTTACGTCCTCGGACA	7
22 >ACCAGGATTCCCCTAGTAACGG	7
24 >ACGAACCGTGAAAGCGTGGCCTAT	7
21 >ACTCACCATGCAAGAAAGCCG	7
21 >ACTCACTGGGGCTTTCGCAAG	7
22 >ACTGCTCGAGCTGCTCCCGCGG	7
21 >AGATGTTCTGGGCCGCACGCG	7
23 >AGTACGAATACGAACCGTGAAAG	7
24 >AGTCAGTCTAAGGGGAAGAGAAGA	7
21 >AGTGGGGTACTTACATGTTTT	7
20 >ATCATATCTGCGGGATTATC	7
21 >ATGTAGGCAAGGGAAGTCGGC	7
23 >ATTTGGTAGTGCCCGAGGACGTA	7
22 >CATCGCATACATCAAACTCCCA	7
22 >CATTACCACCGATCGTCGCGAC	7
21 >CCAACTCACTGGGGCTTTCGC	7
24 >CCGTTCTTAGTTGGTGGAGCGATT	7
21 >CCTCGAAGAGGTTGATCCCGG	7
24 >CCTTGAAGATTTGATTAGGATAAT	7
23 >CGACGGATCGCACGGCCTTTGTG	7
23 >CGAGGCAGTGGTACAAGCGATTT	7
24 >CGATAATCGGAACGAGACGACTAA	7
22 >CGCGCCCGTCGCCCGATTGCCG	7
21 >CGGCGGGGGCCTCGGGAAGAG	7
21 >CTGTCTAAGGAAAGACTTGGT	7
22 >CTTGTTGAACCAGCACTGCCCG	7
21 >GAAGAAATTAGAGTGCTCAAA	7
20 >GAAGGGATGCATTTATTAGA	7
24 >GACGACTCACCAAGCTCAGACGTT	7
24 >GAGGGCTATATCAGGATAGGATCA	7
21 >GGCCATTTGCAAGTTAGTCCC	7
22 >GGCCTAGATCGTTTGTACAGAC	7
21 >GGGATCAACCTCTTCGAGGCA	7
23 >GGGTTTAGACCGTCGTGAGACAG	7
24 >GTAATGGAATAGAGGTGTAATAGC	7
24 >GTAATTGTATCTTGACCGTCGGTT	7
21 >GTACATTTTGCCGAGGATTGG	7
20 >GTCCGACTTTGTGAAATGAC	7
21 >TAATGGAATAGAGGCGTAATA	7
22 >TACATCAAACTCCCAACTGCAT	7
21 >TCCGGCGCTGTTACTTTGAAG	7
22 >TCTAAGAGCAAAGTTGAGATTG	7
21 >TCTGATTCAAACAAAGCTTGC	7
21 >TGACTGAACGCCTCTAAGTCA	7
20 >TGGAGAAGCGTCCTCAGCGA	7
21 >TGGGACATGCCAACTTCAGAT	7
20 >TGGGATTAGACCGTCGTGAG	7
22 >TTAACGAGGATCCATTGGAGGG	7
23 >TTCGGAGATAATTGAGCACTAAG	7
24 >TTGTTTCGGTTGTTCGGTTTCTTC	7
23 >TTTAGGGTTTTCGTAGGAGTTTC	7
23 >AAAAGATAACGCAGGTGTCCTAA	6
21 >AAAATTCTAATGGAGGAATGC	6
24 >AAACCTGTAAGTACCCCGTTGGCT	6
24 >AACCAACGATCAGCGGTATGATGC	6
22 >AACGACCCGCGAACGCGTTGCA	6
21 >AACTAGCCCCGAAAATGGATG	6
24 >AAGGAGTCTGACATGTGTGCGAGT	6
21 >AAGTATGGGTGGATTTCTTGA	6
24 >AATAAGCAAATTCCCAGCCCAATC	6
20 >AATGACTTGAGAGGTGTAGG	6
24 >AATGTAATAGAGGTGTAATAGCAT	6
21 >ACAACTACATTATTTTGATCG	6
21 >ACGAACAGTCGACTCAGAACT	6
24 >ACGGTCAAGATACAATTACATCGA	6
21 >ACGGTTTTAAGTTTTAACTGA	6
23 >ACTGTTTGGTTGAATGTAATGGA	6
20 >AGAAAAGTTACCACAGGGAT	6
21 >AGCGAAACCACAGCCAAGGGA	6
23 >AGCGAACCGGGAAAAGCCCAGCT	6
22 >AGGATCATGCATATACCTGCTC	6
22 >AGGCCTAGATCGTTTGTACAGA	6
24 >AGGGGAGATTAGAGCCGTTTGAAG	6
21 >AGTTTGGCATGAACGAGCAGA	6
21 >ATAAGCTACCATGTCAGTGAA	6
25 >ATCCGACTGTTTAATTAAAACAAAG	6
21 >ATTAGAGTGCTCAAAGCAGGC	6
24 >ATTAGATATTGTAGCGATACTGTA	6
21 >ATTGTCATATTTGCTTCTTGT	6
23 >ATTTGGTAGTGTCCGAGGACGTA	6
23 >CAAAGGAGAAGATTTTGGGATGA	6
21 >CAATGCTTCCACTGCTGCTTC	6
23 >CACGTCGCGTGGTGTCCGGTGCG	6
21 >CAGCGAAACCACAGCCAAGGG	6
22 >CAGCGAAACCACAGCCAAGGGA	6
22 >CATACATCAAGCTACCCACTGC	6
22 >CCACTGAGATTCAGCCCTTTGT	6
21 >CCCGGGCGACGAACAGTCGAC	6
20 >CCGACTTTGTGAAATGACTT	6
22 >CCGCGTCGCAATAGTAATTCAA	6
20 >CCGGTCCGCCTCACGGTGAG	6
23 >CCTCGGACACTACCAAATTAATA	6
24 >CCTTGGTCATCATATCTGCGGGAT	6
24 >CGAAGCTACCGTGCGCTGGATTAT	6
24 >CGAATACGGAACGAGAATACATGT	6
22 >CGAGCTGTTGCCAAAGATGAAT	6
24 >CGCGTTGACTACGTCCCTGCCCTT	6
21 >CGGACCGGCCGACCCACCCCT	6
24 >CGGGATCTTGAAGTCGAAGTCGCC	6
24 >CGTCGCGAGAAGTCCACTGAACCT	6
22 >CTAAACTCTGAATGGCTTCGGT	6
23 >CTAAGGAAAGACTTGGTATTTAA	6
23 >CTATCATTGTGAAGCAGAATTCA	6
20 >CTCTTAAGGTAGCCAAATGC	6
24 >CTGCCATATATTCTGCCTCTGTAG	6
22 >CTGGGTTTAGACCGTCGTGAGA	6
23 >CTGTAACTGCCATATATTCTGCC	6
21 >CTTAAATACGCGACGGGGTAT	6
22 >GACAGGCCCGGGTAATCTTTGA	6
24 >GACATTGGCAAGCTGTGAAATGGA	6
21 >GACTGTTCGTCGCCCGGGGAA	6
23 >GAGAGCATGCCTGTCGGGACCCG	6
24 >GCCCAGTGCTCTGAATGTCAAAGT	6
25 >GCCCGTTGCTCTGATGATTCATGAT	6
23 >GCCTTTGTGCCGGCGACGCATCA	6
24 >GGGGATAGATCATTGCAATTGTTG	6
21 >GGGTGCGATCATACCAGCACA	6
23 >GTAACCTCGGGAAAAGGATTGGC	6
24 >GTCCTAAGATGAGCTCAACGAGAA	6
22 >GTGCTCTGAATGTCAAAGTGAA	6
22 >GTTGGTAGTGGGTTGTTGGTGG	6
24 >GTTTCCCCAGATCGTTGAAATCGC	6
21 >TACACCAAAACATTGTAATAC	6
22 >TACCCGGCCGTCGGGGCAAGGG	6
23 >TACCGTCCTAGTCTCAACCATAA	6
24 >TAGTACTCAGACTGGGCAGTGTCT	6
22 >TCAAGCTTTCTGCACAACTATC	6
21 >TCAATGCTGAATTCAGAGTTT	6
21 >TCACGCTACAGTATCGCTACA	6
21 >TCCAAAGGTCGAGTTGTTGCC	6
21 >TCGTACATTTTGCCGAGGATT	6
25 >TCGTTTGATTCTGATTTCCAGTACG	6
22 >TCTCATCTCTTTGGGGTCGTTA	6
24 >TGACTTGCAAGCAATCTCTTAGAA	6
21 >TGCAACATGTATTCTCGTTCC	6
24 >TGCGGTTAGTGTAAAAACAGCGGT	6
24 >TGCGTTTGGTTCGCTGTATTGGAT	6
21 >TGGAAAGGCTAGTTTTTGGAG	6
24 >TGGTAGTGCCCGAGGACGTAGGCA	6
22 >TGTGGACCGTCGCAGAGAAAGC	6
23 >TTAAATACGCGACGGGGTATTGT	6
21 >TTACCAGACAATGCTTTTAGC	6
21 >TTCAAAAACTAGATGAAGGGG	6
23 >TTGACTCTAGTCCGACTTTGTGA	6
24 >TTGGATTAGAGGTGTAATAGCTAA	6
22 >TTGTCGGCCACATCATAAAATC	6
24 >TTTGGCTCGGAGGGAATTGGCAAC	6
24 >TTTGTGCTGCAGTAAAAGAGATGG	6
22 >AAAAAGGACATTGGAAGAAAGA	5
23 >AAAGGATCGATAGGCCACGCTTT	5
24 >AAATATTTTCTGGTGTTTGATTGA	5
24 >AAATCAGGCCAAATTGTCAAAGTG	5
25 >AAATGCGATACTTGGTGTGAATTGC	5
24 >AACAATTAGATCTGAAACGAAACA	5
24 >AACACAAGATTACTATTACGCCTC	5
23 >AACAGTTTCCCCAGATCGTTGAA	5
23 >AACGAGGTTCGGCCAATTTAGCT	5
24 >AACTCCGATATGACTACAAGTAAA	5
21 >AAGCTTGTGGGTATTCTGCAT	5
24 >AAGGGGAAGAGAAGAAAGTCCAAA	5
24 >AATACTGTAGTCAAAGCCGATTTC	5
24 >AATAGCATCCGTTATGTCCGCAAC	5
21 >AATAGCGTATATTTAAGTTGT	5
24 >AATATCTGCCAGTTGATCTTCTGT	5
22 >AATGCAGTGGGTAGCTTGATGT	5
21 >AATGTATACAAGCGTAGGCCT	5
20 >AATGTGATTTCTGCCCAGTG	5
24 >ACACCGGTTGTGCTTTCGCTTTGT	5
24 >ACATTCATCACATCGGCCATTAGG	5
21 >ACCAATAGGGAACGTGAGCTG	5
22 >ACCAGGTCCAGACATAGTAAGG	5
21 >ACCGCCCGTCGCTCCTACCGA	5
24 >ACCGCTGTTTTTACACTAACCGCA	5
24 >ACGCGCCCGTCGCCCGATTGCCGA	5
21 >AGAAGCTACAAGAAGGAACTT	5
21 >AGATAACGCAGGTGTCCTAAG	5
24 >AGATACTGTAGCGATACTGTAGCG	5
24 >AGCATCATACCGCTGATCGTCGGT	5
24 >AGGACTTTGAAAAGAGAGTCAAAG	5
23 >AGGATTATGCATATACCTGCTCA	5
24 >AGGATTATGCATATACCTGCTCAC	5
22 >AGGCCCGCAGCGATACTGACGT	5
22 >AGGCGCGCAAATTACCCAATCC	5
22 >AGTCGGGGGCATTCGTATTTCA	5
21 >AGTGCCCGAGGACGTAGGCAA	5
21 >ATAAACTGTACTAATTGGCTA	5
24 >ATAGGGGTTGAGAGTTGTGAGGTT	5
21 >ATCAGGTGTCATGTGGTTGGT	5
22 >ATCATACCGCTGATCGTCGGTT	5
21 >ATCTTGTGTTTGGTTGAATGG	5
21 >ATGGGCGATTGGGTGCGGTGC	5
22 >ATTATCAACAACTGGAAGTGCA	5
22 >ATTTAGCTTACGTCCTCGGACA	5
23 >CAACTCGATCTTGGTCCGCGCGC	5
21 >CAATCCATAAAGCGACTTTGT	5
24 >CACACACAGAACACAAGAAGTCAT	5
20 >CACCGTGAGGCGGACCGGCC	5
24 >CACCTTGGTCATCATATCTGCGGG	5
25 >CACGCGCCCGTCGCCCGATTGCCGA	5
20 >CAGATGAGTGGATCATGGAT	5
22 >CATAAACGATGCCGACCAGGGA	5
24 >CCAAATGCCTCGTCATCTAATTAG	5
22 >CCAATTAAGGCCAGGAGCGCAT	5
23 >CCATTTTTGGTAAGCAGAACTGG	5
21 >CCCCCGGCGGCCCTTGAAAAT	5
21 >CCGAAGCCGGCCTTGGGTCCA	5
24 >CCGCCGGCACCTTATGAGAAATCA	5
22 >CCGGCGATGCGCTCCTGGCCTT	5
24 >CCTAAGATGAGCTCAACGAGAACC	5
22 >CCTGACTGTGAGACCGACTGGT	5
21 >CCTTCCAGAAGTCGGGGTTTG	5
24 >CGAAGGATCAAAAAGCAACGTCGC	5
23 >CGACTGTTTAATTAAAACAAAGC	5
20 >CGAGCTGTTGCCAAAGATGA	5
22 >CGCACAAAGTGATATCTTACGT	5
21 >CGCCTCACGGTGAGCACCGGT	5
24 >CGCGACGTCGCGAGAAGTCCACTG	5
22 >CGCTGTATTGGATTAGAGGTGT	5
21 >CGCTTGTACCACTGCCTCGGA	5
20 >CGGAGAGGGAGCCTGAGAAA	5
21 >CGGGATCAACCTCTTCGAGGC	5
21 >CGGGTTTTCTATAGGGGTTGA	5
21 >CGGTACTTATATGTCGGTGTA	5
23 >CGTCCTCGGACACTACCAAATTA	5
23 >CGTGGAGACGTCGTCGCCTCGAT	5
24 >CTAAAATGACCAGAATACCCTTAG	5
21 >CTAACACCAGATGATAACTTT	5
20 >CTAATGCACCGGATCCCATC	5
23 >CTAGTAGCTGGTTCCCTCCGAAG	5
21 >CTATCCAGCGAAACCACAGCC	5
22 >CTATGTGCTCTTTCTAGCATGT	5
20 >CTCGAAGACGATCAGATACC	5
22 >CTCGTTTGATTCTGATTTCCAG	5
22 >CTGACCAAGTGCTTCATCCTGT	5
21 >CTGTCGGCCAAGGCTATAGAC	5
24 >CTTAAATACCAAGTCTTTCCTTAG	5
22 >CTTAGATGTTCTGGGCCGCACG	5
24 >CTTGGGCGAGAGTAGTACTAGGAT	5
21 >GAAACCTGCCTAGCAGAACGA	5
21 >GAAGGAGATAGTTGTGCAGAA	5
23 >GACCCTGTTGAGCTTGACTCTAG	5
24 >GCAAAGAAAAAGGACATTGGAAGA	5
23 >GCATTACCACCGATCGTCGCGAC	5
23 >GCCCCCGGCGGCCCTTGAAAATC	5
24 >GCCGATCCAGACTAAGAAAGAGGG	5
20 >GCCTCACGGTGAGCACCGGT	5
24 >GCGCCCTCGTTCGTTGTTCCTTCC	5
22 >GCGGAGCGGCCGTCGGTGCAGA	5
22 >GCGTCCGTCGATCGAGACCCTT	5
21 >GCTCACCGTGAGGCGGACCGG	5
24 >GGAAGCGACGATAATATTAATAAC	5
21 >GGAAGTGTGTGAAGATGTGAT	5
21 >GGTTAGGGAAGACTGCTTTGG	5
20 >GTAGCCAAATGCCTCGTCAT	5
21 >GTAGTCATATGCTTGTCTCAA	5
20 >GTCAAAGAGTGCTTGAAATT	5
22 >GTCCTCAGCGACGGACCGGGCC	5
21 >GTTAAAACTTAAAACCGTCGT	5
24 >GTTGTTGCAGTTAAAAAGCTCGTA	5
24 >TAAGCCATGCATGTGTAAGTATGA	5
21 >TACTCCAATTCACGATCGGGT	5
21 >TAGCATATCATCAACATATAA	5
20 >TAGTCCGACTTTGTGAAATG	5
21 >TATTGTGATCTTGTAGTTGAA	5
24 >TCAACTAAGTATGGGTGGATTTCT	5
21 >TCAAGAAGAGGAAACCATGGT	5
20 >TCAGCTCGTGTCGTGAGATG	5
23 >TCGCTCCTACCGATTGAATGGTC	5
23 >TCTGCCAATGAAGAATCACTAGT	5
21 >TCTTGATTCTATGGGTGGTGG	5
24 >TCTTTGATAGTGTGATCGGCCTCC	5
21 >TGAAGTTGGCATGTCCCAGTC	5
24 >TGATACGAGCTCCGACGGTCCACT	5
24 >TGCATTAGAATACGGAACTTGCAA	5
22 >TGCCGACGTCGCGGAGGAATGC	5
24 >TGGGATGATGAATATGGCTAATGA	5
20 >TGTTAGTGCCCGAGGACGTA	5
24 >TGTTATCTGAATAAGGGGCTAAGG	5
23 >TTACCAGGTCCAGACATAGTAAG	5
22 >TTAGTATAATTGTTGGCATAAT	5
21 >TTCAAAGATTACCCGGGCCTG	5
24 >TTCAGATTTGTTGAGAGCAGAATT	5
22 >TTCGGATCGCGGCGACGTGGGC	5
24 >TTCTGCCCAGTGCTCTGAATGTCA	5
21 >TTGCAAACTGACAAAGTCGCT	5
24 >TTTAGACCTTCGGAATTTGAAGCT	5
21 >TTTATAGTTGAAGTTCAGGGA	5
20 >TTTCTGCCCTATCAACTTTC	5
24 >TTTGTTCTGTTCTGACATCATGGT	5
21 >TTTTGTCGGCCACATCATAAA	5
21 >AAAAGGGTAAAAGCTCGTTTG	4
22 >AAAATGTACGAAGTGGAAGTTG	4
24 >AAACGTAACATTTCAAACATAAGT	4
24 >AAACTCTGAATGGCTTTGGTGTAA	4
23 >AAAGAACTAAAGATAAGAATAGA	4
24 >AAAGTATATCAGTCAGAGATTTGT	4
24 >AAAGTTGGTGGTTGTCATTATTGA	4
24 >AAATCCAGAAGGAGTGAGTAGTAC	4
24 >AACAAGCAAATGCCTCTAAAATAA	4
21 >AACATGTGTGGACCGTCGCAG	4
24 >AACCACACTAAATCAAACGACGTC	4
21 >AAGAGGCGCTGTCTACGAGTC	4
23 >AAGCTAGAGGTGTCAGAAAAGTT	4
25 >AAGGGATTTAGATTGTACTCATTCC	4
22 >AAGTAAATTGACCGGAACGAAA	4
23 >AAGTCCACTGAACCTTATCATTT	4
24 >AAGTGTATTATCCTGCTTGAACAG	4
21 >AAGTGTGTGAAGATGTGATTA	4
21 >AAGTTGAGATTGAAAGATTGA	4
23 >AAGTTGATAGGGCAGAAATTTGA	4
24 >AATAGTGAAGCAGAGTCAGACTTT	4
24 >AATATACCGTAGAATCCATTTCAC	4
24 >AATCCACTGTTTGGTTGAATGTAA	4
24 >AATCTATACGCAACCGGACCAACT	4
25 >AATGAGTACAATCTAAATCCCTTAA	4
20 >AATGATAGGAAGAGCCGACA	4
21 >AATTCCAAGCAAGAGGGCTGC	4
20 >AATTGGTCATCGCGCTTGGT	4
24 >ACAAAAAGTAAGCTAAACGCACCG	4
24 >ACAAAGTTCAATTCCCAGGGAAGA	4
24 >ACACTAACCGCAGGTAAACGCACC	4
24 >ACCGACGGTCAAGATACATGTACA	4
24 >ACCGCTGATCGTCGGTTAAACCTT	4
21 >ACCGGACCATTCAATCGGTAG	4
24 >ACGAGGTTCGGCCAATTTAGCTTA	4
24 >ACGCTTCGATGTGGCATGTCGGAT	4
24 >ACTACGTCCCTGCCCTTTGTACAC	4
24 >ACTCCGATATGACTACAAGTAAAT	4
21 >ACTTACCTCGGATATCAGCGG	4
24 >ACTTACTTTTTGTCTCACGCTACA	4
24 >AGAACATCTAAGGGCATCACAGAC	4
22 >AGAAGCTGCAGAACTAAAGTCA	4
22 >AGAGAAAGATTGGTTGGGATGG	4
24 >AGAGACGTCAGCTTCGCAGTCATA	4
21 >AGCAAGGCCACTCTGCCACTT	4
24 >AGGAACTTGTTCAGAAATACTGTA	4
23 >AGGGATGCATTTATTAGATAAAA	4
24 >AGGGCAGAAATTTGAATGATGCGT	4
21 >AGGTAAATCCAGAAGGAGTGA	4
23 >AGGTGTAATGGAATAGAGGTGTA	4
22 >AGGTGTATTGGATTAGAGGTGT	4
24 >AGTAAAGTTATCATCTGGTGTTAG	4
24 >ATAACTTTACTATCTCCAAAATAT	4
21 >ATACATGTTGCAAGTTCCGTA	4
24 >ATAGAACCCCTCCCCCTTTGGTTG	4
24 >ATCACTCCTTCAACTACGCTCTGA	4
21 >ATCTGTTGTCGGAATCTTCTC	4
24 >ATCTTACACATCAGAAACATTTCC	4
24 >ATTAGCATGGGATAACATCATAGG	4
20 >ATTCACCAAGTGTTGGATTG	4
24 >ATTCGTAAGTTGTCTGATATGTCC	4
21 >ATTCTGCCTCTGTAGTAGACA	4
22 >ATTGGAAGAAAGATTGTCCAAA	4
20 >ATTGTGAAGCAGAATTCACC	4
23 >CAAAGCAGGCCTACGCTTGTATA	4
24 >CAACCAAAGGGGGAGGGGTTCTAT	4
21 >CAATCTCCGAGGCAGTGGTAC	4
21 >CAATCTTTCTTCCAATGTCCT	4
24 >CACAATGATAGGAAGAGCCGACAT	4
20 >CACGTCGCGTGGTGTCCGGT	4
22 >CAGATGAAAGCTGAGGCTCGAG	4
24 >CAGTTTCCCCAGATCGTTGAAATC	4
24 >CATTCAACCAAACACAAGATTACT	4
24 >CATTCGTATTTCATAGTCAGAGGT	4
20 >CATTTCACAAAGTCGGACTA	4
24 >CCACTGTTTGGTTGAATGTAATGG	4
24 >CCAGGGAAGAGAGGTGGATCACAT	4
21 >CCATCGAAAGTTGATAGGGCA	4
21 >CCATGCAAGAAAGCCGTCTTA	4
23 >CCCAGTGCTCTGAATGTCAAAGT	4
23 >CCCGAGGACGTAGGTATAATTTA	4
21 >CCCGGCGGCCCTTGAAAATCC	4
23 >CCGATTGAATGGTCCGGTGAAGT	4
21 >CCGGAAGAGCACCGCACGTCG	4
23 >CCGGTAAATTTCTCGACATCATA	4
24 >CCTACGTCCTCGGGCACTACCAAA	4
22 >CCTTGGCTGTGGTTTCGCTGGA	4
23 >CGACTTCTTTAGGATCCTTGAAG	4
21 >CGAGACCCTTGAACCCTTTCG	4
24 >CGAGGTGGTAGTTCAGCAGAAGTC	4
23 >CGATAGCGAACAAGTACCGCGAG	4
24 >CGATGCGCTCCTGGCCTTAATTGG	4
22 >CGATGGAAGGGGCGTATGTGAA	4
24 >CGCGGAAGCGTGTGAAAGAGTAAA	4
24 >CGGACCAAGATCGAGTTGCCAAGT	4
21 >CGGTGCTCACCGTGAGGCGGA	4
20 >CTAATCAAATCTTCAAGGTG	4
22 >CTATAGCCTTGGCCGACAGGCC	4
22 >CTATCTCCTTCGACGAATACGG	4
24 >CTCGAAGACGATCAGATACCGTCC	4
22 >CTCTCGAGCGCCATACACCTAA	4
23 >CTGCGGATGCTCACGCAATGTGA	4
20 >CTGGAAACGGCTCAGCCGGA	4
22 >CTGGTCGGCATCGTTTATGGTT	4
23 >CTGGTGTTAAGGGATATCGTTTG	4
24 >CTGTAGCGGTGAGATTAGAAACAA	4
24 >CTTAAATACGCGACGGGGTATTGT	4
21 >CTTCTGAATATACCGTAGAAT	4
22 >CTTTCGGGTCCCGACAGGCATG	4
24 >CTTTGACAATTTGGCCTGATTTTC	4
25 >GAAAGCGTGGCCTATCGATCCTTTA	4
23 >GAAATTAGAGTGCTCAAAGCAGG	4
21 >GAAGCCCGTCCGACAGCGCGT	4
21 >GACGCGCTGTCGGACGGGCTT	4
24 >GACGGACCGGGCCCAAGTCCCCTG	4
21 >GACTTGGCAACTCGATCTTGG	4
23 >GAGAGCGGGTCGCCGCGTGCCGG	4
22 >GAGGCCCGCAGCGATACTGACG	4
24 >GATCAGATACCGTCCTAGTCTCAA	4
20 >GATGCCCTTAGATGTTCTGG	4
24 >GCAAGCTGTGAAATGGATTCTACG	4
23 >GCAGCAGGTGGAGTTTGAGCAGA	4
21 >GCCAAGGAAGTTTGAGGCAAT	4
21 >GCCCAGTGCTCTGAATGTCAA	4
24 >GCCGGCGCACTGCTCGAGCTGCTC	4
21 >GCGACGATCGGTGGTAATGCT	4
24 >GCGATGGTCCCTGCGGATGCTCAC	4
21 >GCGGGATCCCTCGCGGGTGCA	4
23 >GCGGGTCGGCAATCGGGCGACGG	4
22 >GCTCCTACCGATTGAATGGTCC	4
24 >GCTTGTCGACAAAGTGTGTAAGAA	4
24 >GGCGACGCATCATTCAAATTTCTG	4
20 >GGCGGAGCGGCCGTCGGTGC	4
23 >GGCTCTGACCGCGTGCCTGTTGA	4
21 >GGGTGCTTTCCTCGGGCATGA	4
21 >GGGTGGGTCGGCCGGTCCGCC	4
24 >GTAATGTAGGGTGGCTGGCCAAGC	4
21 >GTACACGGCGACCGGACCTCA	4
21 >GTAGCGATACTGTAGCGTGAG	4
21 >GTATTCGTCGAAGGAGATAGT	4
24 >GTCGAAACCTGCCTAGCAGAACGA	4
23 >GTCGCCCGATTGCCGACCCGCAG	4
24 >GTCTTGTAGCGTCGGAAATACCCA	4
21 >GTGCTCGATCGTGCTTTCGGA	4
23 >GTTGATTTGCTATTACACCTCTA	4
22 >GTTGGATGGGGGCGACGATGCG	4
22 >TAAAACCCAACAACTAGACAGA	4
25 >TAAATAACAATACCGGGCTCTATGA	4
24 >TAAGACAAAAAGTAAGCTAAACGC	4
21 >TAATCACATCTTCACACACTT	4
24 >TAATCTTGTGTTTGGTTGAATGGA	4
22 >TAGCCGCTTTACGAATTTCATT	4
24 >TAGGGGTGGGTCGGCCGGTCCGCC	4
21 >TCAAACGAGTCTTTGGAGAAC	4
24 >TCAACCAAACAGTGGATTAGCTAT	4
24 >TCATCCAACTCAAATGATCGTTTT	4
22 >TCCAGAAGTCGGGGTTTGTTGC	4
23 >TCCGACATGAACAAGTCCGATGC	4
24 >TCCGAGGCAGTGGTACAAGCGATT	4
24 >TCCGCCTCACGGTGAGCACCGGTC	4
23 >TCCGTCCAAGGCTAAATACGGGC	4
24 >TCCTAGTCTCAACCATAAACGATG	4
20 >TCCTCGGACACTACCAAATT	4
21 >TCTCCACATTTAGGCTCGGCA	4
24 >TCTGCATATAATGTTGAAGATGTC	4
22 >TGAACTATGCCTGAGCGGGGCG	4
21 >TGACGGTATCTGGGGAATAAG	4
21 >TGATATGCTCGATCTTTGGCT	4
21 >TGATGCGTCGCCGGCACAAAG	4
21 >TGATGCTGCAATCTTCAAGTC	4
24 >TGCAAATCGTTCGTCTGACTTGGG	4
25 >TGCAACAAACCCCGACTTCTGGAAG	4
21 >TGCCATATATTCTGCCTCTGT	4
23 >TGCCCGGACCCTGTCGCACCAAG	4
21 >TGCCGCGTGGAGGTAGAAGGC	4
22 >TGCTTCACCTGAACCTTTCAAC	4
21 >TGGACATCTTGAACAGCATAA	4
24 >TGGAGACAGGATTGAGCCATGTAA	4
22 >TGGAGCCTGCGGCTTAATTTGA	4
24 >TGGCAAAGATTTGTGGTTGAAAAT	4
24 >TGGCCGCGTCGCAATAGTAATTCA	4
20 >TGGCGCGAAGCTACCGTGCG	4
21 >TGGTCATCGCGCTTGGTTGAA	4
22 >TGTAAGTGGCAGAGTGGCCTTG	4
24 >TGTCCCTGTCTACTATCCAGCGAA	4
21 >TGTGGACCGTCGCAGAGAAAG	4
24 >TGTGGACGAAATGGTAAAAGTAGC	4
21 >TTAAATACGCGACGGGGTATT	4
24 >TTAACGGTAGAGTGACCACTTTGT	4
24 >TTACACGACAATGAGCAAAGAGGG	4
24 >TTAGTATAATTGTTGGCATAATAA	4
21 >TTGAAAATGGACACCAACAAC	4
23 >TTGGTAGTGCCCGAGGACGTAGG	4
21 >TTGGTCATCGCGCTTGGTTGA	4
24 >TTGTCTGATATGTCCGGTAATGCC	4
22 >TTGTGCAGAAAGCTTGAAATGA	4
23 >TTTAGGCATTTCATTTATCAACA	4
20 >TTTGGTAGTGTCCGAGGACG	4
21 >TTTGGTTCGCTGTATTGGATT	4
22 >TTTTCTTCAATTTTGGACAATC	4
20 >AAAAAGCAACGTCGCTATGA	3
24 >AAAAATAACTATTAAGGACATCAG	3
22 >AAACGAGCAGGTTTCTGAATTT	3
24 >AAACGATCATTTGAGTTGGATGGT	3
24 >AAAGACTTCCCGCACAAAGTGATA	3
21 >AAAGATGAATGTTCCTTTCGC	3
24 >AAAGATTAGATTTTTGAATTTTCA	3
21 >AAAGGCCGTGCGATCCGTCGA	3
21 >AAATCCGATCGTTTAAATTGT	3
24 >AAATGCTTACCCGGTTGCTTTGGC	3
24 >AAATTTAGACCGTCCGGTATTTCA	3
20 >AAATTTCTGCCCTATCAACT	3
21 >AACAATGATTAAACTTGATTG	3
24 >AACACCAGATGATAACTTTACTAT	3
21 >AACAGAAAAGATAACTCTTCC	3
21 >AACATCTTCTCATAACACAAA	3
24 >AACCCTAGGAATGTTAGGATATTA	3
24 >AACCGACGGTCAAGATACATGTAC	3
21 >AACGAGAATACATGTTGCAAG	3
23 >AACGATCAGCGGTATGATGCTTT	3
21 >AACGGGCAAAGCCCGCGTCGA	3
24 >AACTTAACAAGCAAATACCTCTAA	3
21 >AAGAACGTAGCGAAATGCGAT	3
20 >AAGAGGTCGTCAGCAAAGTC	3
21 >AAGCGACGAGACCTTGAAAGC	3
22 >AAGCTGCAGAACTAAAGTCAAG	3
22 >AAGGATCGATAGGCCACGCTTT	3
24 >AAGGCTTCTTAGGACTTATCTTTT	3
24 >AAGTGTGTGAAGATGTGATTATCC	3
21 >AAGTTGGGTTAAAAGTTGGCA	3
21 >AATAAGCGTAGATCCGGAGAT	3
22 >AATCCATTTCACAGCTTGCCAA	3
20 >AATCCGGGCTAGAAGAGACG	3
24 >AATGACCTTTGACCGAATTTCCAT	3
23 >AATGATGCGTCGCCGGCACAAAG	3
24 >AATGCACCGGATCCCATCAGAACT	3
24 >AATTAAGCGGCCTTATTACATTTA	3
21 >AATTATACCTACGTCCTCGGG	3
24 >AATTATTCGTAAGTTGTCTGATAT	3
24 >AATTTTCTTCCCCAAGTGACCGAA	3
22 >ACAAATCGAGAAATGGTCCAAA	3
23 >ACAAGCGATTTGATCAGTTCATG	3
24 >ACACACCGCCCGTCGCTCCTACCG	3
24 >ACATATATGACTGAACCAGGTGAC	3
23 >ACATGCCGAAATGACCTGTTCCA	3
24 >ACATGCCGAAATGACCTGTTCCAT	3
22 >ACATTAGCATGGGATAACATCA	3
20 >ACATTGGAAGAAAGATTGTC	3
24 >ACCAAAGGGGGAGGGGTTCTATAT	3
20 >ACCAACTGTCACGGACTTAA	3
21 >ACCACTGCCTCGGAGATTGCT	3
22 >ACCATAAACGATGCCGACCAGG	3
21 >ACCGATTGAATGGTCCGGTGA	3
24 >ACCGCTATTTTTACACTAACCGCA	3
22 >ACCGTGAGGCGGACCGGCCGAC	3
20 >ACCTACGTCCTCGGGCACTA	3
21 >ACCTTGAAGATTTGATTAGGA	3
24 >ACGAACAGTCGACTCAGAACTGGT	3
24 >ACGGTTCGTATTCGTACTGGAAAT	3
20 >ACGTTGCTTTTTGATCCTTC	3
24 >ACTAGACAGAACTCACTTAGATAT	3
24 >ACTCAACGAGTTCGGATGCTCAAC	3
24 >ACTGTTCGTCGCCCGGGGAAGGCC	3
24 >ACTTCTTGTGTGCCTGTTGGATAT	3
24 >ACTTTGACATTCAGAGCACTGGGC	3
24 >AGAAAACGATCATTTGAGTTGGAT	3
24 >AGAACAGCAGCCGTCTTTCTTCAC	3
24 >AGAATCAAACGAGCTTTTACCCTT	3
24 >AGAATCCCGTGAACCATCGAGTCT	3
23 >AGACGACATGGATGTTTCTGGTA	3
20 >AGAGATTGCATTTCCTCTTC	3
23 >AGAGGAAATATTAATTTGGTAGT	3
24 >AGATGGCTTCTCACTGGACTGACA	3
21 >AGATGTCCGCGGCTTTCTCAT	3
24 >AGCAACTAGTCACACTATCACTAT	3
21 >AGCCATTAGGCCGAGGGCACG	3
24 >AGCTAAATTGGCCGAACCTCGTTA	3
23 >AGCTACAAGAAGGAACTTTCATA	3
21 >AGGAATGCTTCACAACAGGGG	3
22 >AGGACTCTGCTAAGTGGTAACA	3
21 >AGGCCCCGATGAGTAGGAGGG	3
24 >AGGGGACATTTCTTACACACTTTG	3
24 >AGGGTCCAGCGGCCGGAAGAGCAC	3
24 >AGGTCTCCTCTGCAATCAATGGAA	3
22 >AGTAGAGCGTATGATGTCGATG	3
23 >AGTCACAGGGCAATTCAGAAAAT	3
24 >AGTCTGACTCTGCTTCACTATTGC	3
24 >AGTTCAATTCCCAGGAAAGAGAGG	3
22 >AGTTTTCGGAGATAATTGAGCA	3
21 >ATACATCAAGCTACCCACTGC	3
21 >ATACCAGAGTTTTAACGAGGT	3
22 >ATACCTGCTCACAACTCCAACA	3
22 >ATACGCTATTGGAGCTGGAATT	3
23 >ATAGAGGTGTAATAGCATAATGG	3
21 >ATCAAAAATCCTACTGCTCAT	3
24 >ATCAGATCGATAGCGTCGAAGCAT	3
24 >ATCCACAGCTGATCATGTCCTTCA	3
21 >ATCCATTAAGCCAAATAGCCT	3
25 >ATCCCGTGAACCATCGAGTCTTTGA	3
24 >ATCTAAGTGAGTTCTGTCTAGTTG	3
22 >ATCTGAAGTTGGCATGTCCCAG	3
24 >ATGATCCACTCATCTGCATATAAT	3
22 >ATGTCGATGGCCCGAGGTAGAG	3
24 >ATTAGTGCTGGTATGATCGCACCC	3
23 >ATTGGCAGATGCAGAGTCAGATG	3
24 >ATTTCAAACATAAGTGACTAAAAT	3
21 >ATTTCAACCATCCCAACCAAT	3
22 >CAAAGACTGGGACATGCCAACT	3
22 >CAAAGATTAAGCCATGCATGTG	3
24 >CAAATCCCTTGGGTCGTTACGTGC	3
22 >CAACCACATGACACCTGATGCT	3
21 >CAATCGGTAGGAGCGACGGGC	3
23 >CAATTTAGCTTACGTCCTCGGAC	3
22 >CAATTTTGGACAATCTTTCTTC	3
23 >CACACCATTGCATACATCAAGCT	3
24 >CACGAGGATCGCTTACATACCAGA	3
23 >CACTCCACTTGTAAAATTTGGCT	3
21 >CAGAAGCTACAAGAAGGAACT	3
24 >CAGACTAAGAAAGAGGGTGTTAGT	3
25 >CAGCATTACCACCGATCGTCGCGAC	3
21 >CAGCTTCTGTAACTGCCATAT	3
24 >CAGGTTTCTGAATTTCTCGTCTCT	3
24 >CAGTATTTCTGAACAAGTTCCTGG	3
24 >CAGTCACAGGGCAATTCAGAAAAT	3
21 >CAGTTCATGAAAGGGCAAAGG	3
23 >CATACTAAGAGAAAAGTCTGACT	3
24 >CATACTTAGTTGAAAATCAGGCCA	3
24 >CATAGCTTCTACTTAATAGCCACC	3
21 >CATATCCAACTACAAACTGAC	3
22 >CATCAGGTGTCATGTGGTTGGT	3
24 >CATCCAACTCAAATGATCGTTTTC	3
22 >CATCTTTCAAAGATCGTTCTTA	3
24 >CATGAATCATCAGAGCAACGGGCA	3
24 >CATGGCATGCAGTAAATAACAACA	3
23 >CATTCGTATTTCATAGTCAGAGG	3
21 >CATTTCAACCATCCCAACCAA	3
21 >CATTTCAAGCTTTCTGCACAA	3
22 >CCAAGTCAGACGAACGATTTGC	3
20 >CCAATAGGGTCGGAAGCGTG	3
24 >CCAGCAGCCGCGGTAATTCCAGCT	3
21 >CCAGGTCGAGCCCTTTCAGAC	3
22 >CCATAAACGATGCCGACCAGGG	3
22 >CCATTTTCGGGGCTAGTTGATT	3
23 >CCGAAAGCGTGCTTGGTAATTTA	3
23 >CCGAGGACGTAAGCTAAATTGGC	3
24 >CCGAGGACGTAGGCAAAATTTGCT	3
24 >CCGCAGGTAAACGCACCGCCCATC	3
21 >CCGCAGTAGGGGCCTCTGGCC	3
22 >CCGGATTTTCAAGGGCCGCCGG	3
21 >CCGGCACGCGGCGACCCGCTC	3
22 >CCGGGATCAACCTCTTCGAGGC	3
24 >CCGTAACCTCGGGAAAAGGATTGG	3
20 >CCGTCGCCCGATTGCCGACC	3
24 >CCTGAGCGGGGCGAAGCCAGAGGA	3
21 >CCTGTAAGTACCCCGTTGGCT	3
22 >CCTGTTTGCGACGATATGCTGA	3
20 >CCTTCCAGAAGTCGGGGTTT	3
21 >CCTTTGTGGGTTCTAGGTTAG	3
21 >CGAAGACGATCAGATACCGTC	3
22 >CGAAGAGTTGATCACTGCTGCA	3
21 >CGAAGGTCTAAAGGATCGATA	3
24 >CGACAGGCCCGGGTAATCTTTGAA	3
22 >CGACATGAACAAGTCCGATGCT	3
21 >CGACGATCAGCGGTATGATGC	3
24 >CGACGCATCGAATGGATTTTGGGC	3
21 >CGACGTCGCGGAGGAATGCTA	3
21 >CGAGATTTGCAGTGGAAATTT	3
21 >CGAGGACGTAGGCAAAATTTG	3
21 >CGAGGGAGCCGTTCCCAGTCC	3
23 >CGAGTCAACGGGCTAGAAAACCC	3
21 >CGATCAGTGTCAGTGGAGTTA	3
21 >CGATGAGTAGGAGGGCGCGGC	3
21 >CGATGCGAGAGCCGAGATATC	3
22 >CGATTAGGGCTGCATTCCCAAA	3
24 >CGATTCCGGAGAGGGAGCCTGAGA	3
22 >CGCGCAAATTACCCAATCCTGA	3
23 >CGCGGTACTTGTTCGCTATCGGT	3
20 >CGCGTTGACTACGTCCCTGC	3
21 >CGCTCCTGGCCTTAATTGGCC	3
22 >CGCTGGATTATGACTGAACGCC	3
24 >CGCTTTGTTTCGGTTGTTCGGTTT	3
21 >CGGAACTTGCAACATGTATTC	3
23 >CGGACCATTCAATCGGTAGGAGC	3
21 >CGGCACATCTGTTAAAAGATA	3
23 >CGGCCCAGAACATCTAAGGGCAT	3
21 >CGGCCGCGGCGGACAAGTCGC	3
22 >CGGCTTGCTTTGGACAGTTCCG	3
22 >CGGTTTCTTTCTAATCCAGGCA	3
20 >CGTAGTAATTCTAGAGCTAA	3
21 >CGTCCGTCGATCGAGACCCTT	3
21 >CGTCGCGTGGTGTCCGGTGCG	3
24 >CGTTGATTCGCACAATTGGTCATC	3
24 >CGTTTGAAGGGAGTTGTGAGATCT	3
23 >CTAAGATGAGCTCAACGAGAACC	3
23 >CTACAGTATCGCTACAGTATCTA	3
24 >CTACAGTATCTAATCTCACCGCCA	3
20 >CTAGAAGCGACGCACGCGCC	3
23 >CTAGACATAGCAGAATAGCACTA	3
22 >CTAGAGGTGTCAGAAAAGTTAC	3
21 >CTAGCTTTCAAAGAACAAGCT	3
23 >CTCGAGCTGCTCCCGCGGCGAGA	3
21 >CTCGGGCACTACCAAATATAT	3
22 >CTGACAAAGTCGCTTTATGGAT	3
22 >CTGCCTTCTGACTGCAATTGGC	3
24 >CTGCGGTGCGGTGCGTTTAACTTA	3
20 >CTGGGATTAGACCGTCGTGA	3
20 >CTGGGCAGAAATCACATTGC	3
22 >CTGGTGTTAGTGCCCGAGGACG	3
22 >CTGTACAAACGATCTAGGCCTG	3
24 >CTGTATTGGATTAGAGGTGTATTG	3
21 >CTGTTGAGGTTCTTGGGTAGA	3
24 >CTTAGTATAATTGTTGGCATAATA	3
22 >CTTCAGTTTTCGGAGATAATTG	3
21 >CTTCGTACATTTTGCCGAGGA	3
21 >CTTCTACCTCCACGCGGCATT	3
24 >CTTGAAGAGATTGAAGGCCCATCT	3
21 >CTTTGTGCCGGCGACGCATCA	3
22 >CTTTTTTCTTCAATTTTGGACA	3
24 >GAAATATATTTGGTAGTGCCCGAG	3
22 >GAACGAGAATACATGTTGCAAG	3
22 >GAAGCGTCCTCAGCGACGGACC	3
22 >GACCGATAGCGAACAAGTACCG	3
21 >GACTTGTCCGCCGCGGCCGCT	3
24 >GAGAACTCCGATATGACTACAAGT	3
24 >GAGCTCCGACGGTCCACTATTCGA	3
22 >GAGGACGTAAGCTAAATTGGCC	3
24 >GATACCGTCCTAGTCTCAACCATA	3
24 >GATGCCGAGCAAGCTGAATTTTGG	3
21 >GCAAATTACCCAATCCTGACA	3
24 >GCAAGCAATCTCTTAGAATTTGGG	3
21 >GCAGAACGACCCGCGAACGCG	3
24 >GCCAAGGATGAACCAAAGGATGAG	3
23 >GCCATATATTCTGCCTCTGTAGT	3
21 >GCCATTAGGCCGAGGGCACGT	3
24 >GCCTTCCCCGGGCGACGAACAGTC	3
21 >GCGAGCCCGGGCGGAGCGGCC	3
22 >GCGCTCCTGGCCTTAATTGGCC	3
21 >GCGGGATTATCTGTTGTCGGA	3
25 >GCTACTGTAGACTGTAAGGTAGACT	3
21 >GCTCAAATTCTCAGGATGTTA	3
22 >GCTCGGAGGGAATTGGCAACTG	3
24 >GCTGAGGTACCAATGGGAAGATGC	3
21 >GCTGTTACTTTGAAGAAATTA	3
24 >GGAATTGTTGGACAGCCGGATTGG	3
21 >GGACCCTGTCGCACCAAGAGG	3
20 >GGAGCGTAATTCCCACCGAG	3
23 >GGATTTACGTGGTTCGGCTTTAA	3
21 >GGCAGCCAAGCGTTCATAGCG	3
23 >GGGAAGCCCGTCCGACAGCGCGT	3
21 >GGGCAGGGACGTAGTCAACGC	3
22 >GGGGGCGACGATGCGTGACACC	3
22 >GGGGTGGGTCGGCCGGTCCGCC	3
24 >GGGTCTCGATCGACGGACGCGCAC	3
23 >GGTCTCGATCGACGGACGCGCAC	3
24 >GGTTTAACCGACGATCAGCGGTAT	3
22 >GTAACTCAAATCTATCAAGGCT	3
21 >GTAAGTACCCCGTTGGCTTCT	3
21 >GTAAGTGGCAGAGTGGCCTTG	3
24 >GTACAAAGGGCAGGGACGTAGTCA	3
22 >GTACAGTTAGTCGGTTTCTTTC	3
22 >GTACGAATACGAACCGTGAAAG	3
21 >GTCATCATATCTGCGGGATTA	3
24 >GTCCGACTTTGTGAAATGACTTGA	3
22 >GTCGATCGAGACCCTTGAACCC	3
21 >GTCTCGATCGACGGACGCGCA	3
22 >GTCTGGTGCCAGCAGCCGCGGT	3
24 >GTGCAACAAACCCCGACTTCTGGA	3
21 >GTGCAGAAAGCTTGAAATGAG	3
21 >GTGCTCTGAATGTCAAAGTGA	3
24 >GTGTGAAGATGTGATTATCCTAAT	3
24 >GTTAGTGCCCGAGGACGTAGGTAT	3
24 >GTTTGAGAATAGGTCGAGGGCGTT	3
24 >TAAATTATACCTACGTCCTCGGGC	3
21 >TAACTCACCATGCAAGAAAGC	3
21 >TAACTCTCAATGCCGGATTGA	3
21 >TAACTCTTAATGCCGGATTGA	3
22 >TAAGATGAGCTCAACGAGAACC	3
24 >TAAGTATGAACAAATTCAGACTGT	3
22 >TAATGGAATAGAGGCGTAATAG	3
22 >TAATTCCAGCTCCAATAGCGTA	3
24 >TAATTGGAATGAGTACAATCTAAA	3
24 >TACAATACCCCGTCGCGTATTTAA	3
21 >TACACGGCGACCGGACCTCAA	3
20 >TACCGATTGAATGGTCCGGT	3
22 >TACGAGATTTGCAGTGGAAATT	3
21 >TACTCAAACTCCTCAGGAAGC	3
24 >TAGAAATATGGCTTTGGAGACAGG	3
24 >TAGTGAAGCAGAGTCAGACTTTTC	3
21 >TATCTCCTTCGACGAATACGG	3
24 >TATCTTGGTGTTCAATTGGGCAGA	3
21 >TATTCCCCAGATACCGTCATT	3
21 >TATTGGATTAGAGGTGTAATA	3
24 >TATTTCTTTGATAGTGTGATCGGC	3
24 >TCAAACACAGAACACAAGAAGTCA	3
22 >TCAAACTCCCAACTGCATTAGC	3
22 >TCAACAACTGGAAGTGCATAAG	3
22 >TCAACTAGCCCCGAAAATGGAT	3
21 >TCACAATGATAGGAAGAGCCG	3
23 >TCAGCCCTTTGTCGCTTCGATTC	3
23 >TCATAGAGCCCGGTATTGTTATT	3
23 >TCATCAACATATAAGAGCAAGTA	3
24 >TCATCTGATCTATATTAACTCGGC	3
21 >TCATGAATCATCAGAGCAACG	3
23 >TCCACTGAGATTCAGCCCTTTGT	3
22 >TCCCCCGGCCGGCACGCGGCGA	3
21 >TCCCCGTGTCAGGATTGGGTA	3
24 >TCCGGATCATTTTATTAGAGACTG	3
21 >TCCTCGGCAAAATGTACGAAG	3
23 >TCCTTCGACGAATACGGAACGAG	3
20 >TCCTTTGCAGACGACTTAAA	3
24 >TCGAGTAGCCGAGTTGGAACCGTC	3
24 >TCGAGTTTGAGATGAAAGATCTAG	3
23 >TCGCGTTGACTACGTCCCTGCCC	3
23 >TCGTTGAGCCGCGCCACGGAATC	3
21 >TCTACCGTTGGTGTTAAAGGG	3
24 >TCTACTTGTGCTGAATCATTATCT	3
23 >TCTAGTTGTTGGGTTTTAAGCGG	3
21 >TCTCCACGGGCGTATCAAAGG	3
24 >TCTCCGAGGCAGTGGTACAAGCGA	3
21 >TCTCCTAGACATAGCAGAATA	3
24 >TCTTAGTATAATTGTTGGCATAAT	3
21 >TCTTCCGAAAGCGTGCTTGGT	3
22 >TCTTGTGTTTGGTTGAATGGAA	3
24 >TCTTGTTGGGTATACAGATTCAGA	3
24 >TCTTTCATCGTCGGGCATGGGTGT	3
21 >TCTTTTAACAGATGTGCCGCC	3
22 >TGAAAGGTTCAGGTGAAGCAGC	3
22 >TGAAGAACGTAGCGAAATGCGA	3
24 >TGACAATTTGGCCTGATTTTCAAC	3
21 >TGACTAAAACGTAACATTTCA	3
24 >TGCACCGTTGGATTTGGGGAGGCT	3
23 >TGCGGACCATGACACAAGAAGCA	3
24 >TGCGGTTAGTGTAAAAATAGCGGT	3
21 >TGCTCAAATTCTCAGGATGTT	3
21 >TGGACACCAACAACCATCCAC	3
23 >TGGCCTTAATTGGCCGGGTCGTT	3
21 >TGGGAATTGAACTTTGTGTGA	3
21 >TGGGATTAGACCGTCGTGAGA	3
24 >TGGGCGGTGCGTTTACCTGCGGTT	3
22 >TGGTAGTGTCCGAGGACGTAAG	3
21 >TGGTGGAGGCCCGCAGCGATA	3
23 >TGGTTCCCTCCGAAGTTTCCCTC	3
24 >TGTGCGAGTCAACGGGCTAGAAAA	3
24 >TGTTGGCCTTCGGGATCGGAGTAA	3
23 >TTAATTTGGTAGTGTCCGAGGAC	3
24 >TTCAACCAAACACAAGATTACTAT	3
24 >TTCAACTAAGTATGGATGGATTTC	3
22 >TTCACCGGACCATTCAATCGGT	3
22 >TTCAGACCCTGTTTCACAAGAA	3
21 >TTCAGTCATAATCCAGCGCAC	3
21 >TTCATCTCCTAGACATAGCAG	3
24 >TTCGACGAATACGGAACGAGAATA	3
21 >TTCTCATAAGGTGCCGGCGGA	3
21 >TTGCAAGTTCCGTATTCTAAT	3
24 >TTGGCAAAGATTTGTGGTTGAAAA	3
22 >TTGGCATGTCCCAGTCTTTGAT	3
23 >TTGGTTGAATGTAATGGAATAGA	3
24 >TTGTACACACCGCCCGTCGCTCCT	3
21 >TTGTTCCAATAGGGTCGGAAG	3
24 >TTGTTCTTCAGGAGAGACTGCATT	3
22 >TTTAATTGTAGCCATCGGTTTT	3
24 >TTTACCCTACTGATGGCCGCGTCG	3
22 >TTTAGGCATTTCATTTATCAAC	3
21 >TTTCAAAAACTAGATGAAGGG	3
23 >TTTCAACTTATCCTTTCGGCGTA	3
24 >TTTGGAAATCAATGGCATGTATAA	3
22 >TTTGTTGGCCACCCACCTTAGC	3
24 >TTTTTCTCTAGAGATTGCATTTCC	3
21 >AAAAATTAAACCAACATCTAC	2
21 >AAAACACGATCGCCTGCCAGT	2
24 >AAAACAGCGGTGGCGGTGAGATTA	2
21 >AAAACCGTCGTCAACTTCAAG	2
23 >AAAACGATCATTTGAGTTGGATG	2
24 >AAAATTTCAGCCAAAAGCAGCTTG	2
24 >AAACATAAGTGACTAAAATGTAAC	2
23 >AAACCTGTAAGTACCCCGTTGGC	2
24 >AAACGATCTCAGGAATTAAGAAAA	2
24 >AAACTATTTTTCCCGGTAAATTTC	2
22 >AAAGCCCGCGTCGACCTTTTAT	2
23 >AAAGCCGAACCACGTAAATCCTT	2
22 >AAAGGCCGTGCGATCCGTCGAG	2
20 >AAAGGGAAGACTCCGCAAGA	2
20 >AAAGGGCAGGGACGTAGTCA	2
24 >AAAGGGTTCAAGGGTCTCGATCGA	2
24 >AAAGGTCGAGCTGTTGCCAAAGAT	2
23 >AAAGTCAGTCTAAGGGGAAGAGA	2
22 >AAATACGAATGCCCCCGACTGT	2
23 >AAATATATTTGGTAGTGCCCGAG	2
24 >AAATATGAAGAACTCCAGCTACAA	2
22 >AAATCCACCTATCATCGCCGGC	2
24 >AAATCGGCTTTGACTACAGTATTA	2
22 >AAATCTCAGTCAATGGTCTTGT	2
23 >AAATGACTAGAATACCCTTAGCA	2
21 >AAATGCACCGGATCCCATCAG	2
24 >AAATGCATGTTTGACTGTTGTTAT	2
22 >AAATGTCAGGCCTCGTACACAC	2
24 >AAATTCACATGCAATCGACTAAAT	2
24 >AAATTTATGCTAAGGGTATTCTAG	2
24 >AAATTTCAGCCAAAAGCAGCTTGT	2
23 >AACAAAATTCTAATGGAGGAATG	2
22 >AACAACTCACCTGCCGAATCAA	2
21 >AACAAGAGATCGTCAGAAAAG	2
23 >AACACCTCGTGTTCGACTCCGGC	2
21 >AACATACAAGAGTAGATAAAT	2
21 >AACATATCATCAACATACAAG	2
24 >AACGATAATGTAAGTGACTAAAAT	2
21 >AACGATGCCGACCAGGGATCG	2
24 >AACGCACCGCACCGCACTCAATCG	2
22 >AACGGCTACCACATCCAAGGAA	2
21 >AACGTTATTTTACTTATTCCG	2
24 >AACTAAAGAAAATGAGCATTTGCG	2
24 >AACTAAGTATGGGTGGATTTCTTG	2
24 >AACTCACCATGCAAGAAAGCCGTC	2
22 >AACTCCCAACTGCATTAGCATA	2
20 >AACTCCGATATGACTACAAG	2
22 >AACTCGACGGATCGCACGGCTT	2
22 >AACTCTGAATGGCTTCGGTGTA	2
22 >AACTGCGCGCTAACCTAGAACC	2
21 >AACTTAAATATACGCTATTGG	2
24 >AACTTACCTCGGATGTTGTCGAAC	2
24 >AACTTGCGTTCAAAGACTCGATGG	2
24 >AACTTGCTTATTCGTTGGTCGTGA	2
24 >AAGAAAATTCTGCTCTCAACAAAT	2
21 >AAGAAACTGCCTAAGGCCGCA	2
21 >AAGAAAGATGGATCTCCTATG	2
21 >AAGAATGCAATGAACCCGAAG	2
23 >AAGACTTGAAGATTGCAGCATCA	2
24 >AAGAGCACGTTTGGTTCGCTGTAT	2
22 >AAGATAGCCCCATATTTAGGCA	2
24 >AAGCATCCGAGACCTCTAAAGCAA	2
21 >AAGCATGGGAAACTGTCCAGA	2
21 >AAGCCCGCGTCGACCTTTTAT	2
23 >AAGCGACGATAATATTAATAACA	2
22 >AAGCGTGCTTGGTAATTTATCT	2
21 >AAGCGTTATCCGGAATGATTG	2
24 >AAGGAACAACGAACGAGGGCGCAC	2
23 >AAGGATCGATAGGCCACGCTTTA	2
23 >AAGGATGAACCAAAGGATGAGAA	2
21 >AAGGCCGTGCGATCCGTCGAG	2
23 >AAGGGTCTCGATCGACGGACGCG	2
22 >AAGGTACCACTAGTGATTCTTC	2
24 >AAGGTGCTCAAATTCTCAGGATGT	2
24 >AAGGTTTAACCGACGATCAGCGGT	2
22 >AAGTCAAGTTGCATTTCTTTTT	2
24 >AATACAGCGAACCAAACGTGCCCT	2
24 >AATACCCCGTCGCGTATTTAAGTC	2
21 >AATACTGCTTCTGAGACAAGC	2
22 >AATACTGTAGTCAAAGCCGATT	2
22 >AATAGGCCAACACATATGGTTA	2
23 >AATAGTAATCTTGTGTTTGGTTG	2
22 >AATCAAACGAGCTTTTACCCTT	2
24 >AATCCAATACAGCGAACCAAACGT	2
20 >AATCCTATGATGTTATCCCA	2
21 >AATCCTCGGCAAAATGTACGA	2
24 >AATCGATCTAACATGCATAAGAAT	2
24 >AATCTCCGAGGCAGTGGTACAAGC	2
24 >AATCTTCTCTGTATCGTTCCAATT	2
24 >AATGAGTACAATCTAAATCCCTTA	2
22 >AATGATAAGGTTCAGTGGACTT	2
24 >AATGATCGATCGCCTTCGGAAATC	2
20 >AATGCAATAGTGAAGCAGAG	2
21 >AATGCTTTTAGCAATCCTTGT	2
22 >AATGGTTAGGCCTATTTATAGT	2
24 >AATGTAATAAGGCCGCTTAATTAT	2
21 >AATGTCAGGCCTCGTACACAC	2
24 >AATGTCTAAGATGGCGGCTTTTGC	2
24 >AATGTCTCCACTTTCAACGGCTTT	2
23 >AATGTCTTCCGCCCGGATCGGCC	2
24 >AATGTTGCATTCCATGGTCGTTTA	2
24 >AATTAAGAAAAGATCGTGTCCTAA	2
21 >AATTCACGATCGGGTACATCA	2
24 >AATTCAGAAAATATTATCACTCCT	2
24 >AATTCCCAGGAAAGAGAGGTAGAT	2
24 >AATTCGACAAATGGGTAGAAAATA	2
24 >AATTCGGATTCAGAGCACATACGG	2
22 >AATTCTGCTTCACAATGATAGG	2
23 >AATTCTGCTTCACAATGATAGGA	2
24 >AATTTCTCGACATCATACTTAGTC	2
22 >AATTTCTCGTCTCTGCCTTCTG	2
24 >AATTTGATTCTTTGCTGATTTGGG	2
20 >AATTTGGTAGTGTCCGAGGA	2
21 >ACAAAATTGCTCCACGTCTCA	2
21 >ACAAAGGAGAAGATTTTGGGA	2
23 >ACAAAGTCGCTTTATGGATTGAA	2
24 >ACAACAATCCACTACCAATTTTAA	2
24 >ACAATGATAGGAAGAGCCGACATC	2
24 >ACACACCTGTTTGCGACGATATGC	2
24 >ACACCTGTTTGCGACGATATGCTG	2
21 >ACACGCTTCCGACCCTATTGG	2
24 >ACACTAAGTTCAATTCCCAGGAAA	2
22 >ACACTTCACCGGACCATTCAAT	2
21 >ACAGCTTGCCAATGTCCTTTT	2
21 >ACAGTATCTAATCTCACCGCC	2
24 >ACAGTATCTAATCTCACCGCCACC	2
22 >ACATGGCCGGAGACATTGACTC	2
23 >ACATTAGGAAAAGATAGAAAGGG	2
21 >ACATTCAGAGCACTGGGCAGA	2
23 >ACCAAGATCGAGTTGCCAAGTCA	2
24 >ACCAAGTGTTGGATTGTTCACCCA	2
22 >ACCCAATCCTGACACGGGGAGG	2
24 >ACCCCGTAGTTGAACGACGTTTAT	2
22 >ACCCTGGAAACGGCTCAGCCGG	2
22 >ACCGATAGCGAACAAGTACCGC	2
24 >ACCGATTTGCTCTTTGATCTAACA	2
21 >ACCGCGGCTGCTGGCACCAGA	2
21 >ACCGGACGCGGTTTTCTCATC	2
23 >ACCGTGAGGCGGACCGGCCGACC	2
23 >ACCTCAGCCTGCTAACTAGCTAC	2
22 >ACCTTGAAGATTTGATTAGGAT	2
24 >ACGACTCCGAACGAGGTTGCTTGC	2
20 >ACGCGTTCGCGGGTCGTTCT	2
21 >ACGCTTTCACGGTTCGTATTC	2
21 >ACGGAACGAGAATACATGTTG	2
24 >ACGGTAGAGTGACCACTTTGTAAT	2
21 >ACGTCCTCGGACACTACCAAA	2
23 >ACGTCCTCGGGCACTACCAAATA	2
22 >ACTACAAGTAAATTGACCGGAA	2
22 >ACTATGCCTGAGCGGGGCGAAG	2
24 >ACTGCCATATATTCTGCCTCTGTA	2
24 >ACTGCCGGCGATGCGCTCCTGGCC	2
23 >ACTGCCTCGGAGATTGCTTCAAT	2
24 >ACTGGGCAGAAATCACATTGCGTG	2
23 >ACTGGGGCTTTCGCAAGAGTAAA	2
22 >ACTTACCTCGGATATCAGCGGA	2
22 >ACTTCTCGCGACGTCGCGGGCA	2
24 >AGAAACTGCCTAAGGCCGCACGGA	2
23 >AGAAAGATTGTCCAAAATTGAAG	2
21 >AGAAGCCTGTCAGATTGAAGC	2
24 >AGACCGGCCCGTTGCTTGAAGAGA	2
24 >AGACGAACAACTGCGAAAGCATTT	2
22 >AGACTGCATTTCTTCATCCATG	2
22 >AGACTTCCAACTCACTGGGGCT	2
21 >AGACTTGAAGATTGCAGCATC	2
23 >AGAGAAAGATTGGTTGGGATGGT	2
24 >AGAGCACTGGGCAGAAATCACATT	2
23 >AGAGCCGAGATATCCGTTGCCGA	2
24 >AGAGGAGGTATGCCTGGAAATGGA	2
21 >AGAGTTTTAACGAGGTTCGGC	2
22 >AGATAACGCAGGTGTCCTAAGA	2
23 >AGATAACGCAGGTGTCCTAAGAT	2
22 >AGATACCCCGTAGTTGAACGAC	2
21 >AGATACCGTAGAATCCATTTC	2
20 >AGATAGTTGTGCAGAAAGCT	2
21 >AGATTCAGACATGGCCGGAGA	2
24 >AGATTTGACTCTAATCCGGTAGAT	2
23 >AGCAAAGAGGGGCAGCTGTAGAA	2
24 >AGCATATCATCAACATATAAGAGC	2
24 >AGCCGTTTGAAGGGAGTTGTGAGA	2
24 >AGCCTCCTTAACAGCTTCTGTAAC	2
23 >AGCTAAATTGGCCGAACCTCGTT	2
25 >AGCTCTAGAATTACTACGGTTATCC	2
21 >AGCTTGCCAATGTCCTTTTCC	2
21 >AGGAACTTTCATATACTTGCT	2
21 >AGGAGATCCATCTTTCTTTGC	2
24 >AGGAGTTTCTCGTGACTTGGCAAC	2
24 >AGGCCTACGCTTGTATACATTAGC	2
23 >AGGCCTAGATCGTTTGTACAGAC	2
21 >AGGGACCATCGCAATGCTTTG	2
24 >AGGGATTTAGATTGTACTCATTCC	2
24 >AGGGCCTATGCTACCGGAACGGTT	2
21 >AGGTATATGCATAATCCTGGA	2
24 >AGGTCTGGATCAACAATAAGTCGA	2
24 >AGGTGCTCAAATTCTCAGGATGTT	2
20 >AGTAAATTGACCGGAACGAA	2
22 >AGTCCCTATGGCTGATAAGAGC	2
22 >AGTCCGACTTTGTGAAATGACT	2
24 >AGTCTTTCAATAATCCATTAAGCC	2
24 >AGTGAATGCATGCTCAACATTTGT	2
20 >AGTGCCCGAGGACGTAGGCA	2
23 >AGTGCCCGAGGACGTAGGTATAA	2
22 >AGTTCCTTCTTGTAGCTTCTGA	2
24 >AGTTGAACGACGTTTATCTAAATC	2
24 >ATAAAATGTTTTGAACGCTTCGAT	2
23 >ATAACATAAGTGACTAAAACGTA	2
24 >ATAACTATAAATGAATGGGTGTAA	2
24 >ATAAGTTGAAAGGTTCAGGTGAAG	2
24 >ATAATCACATCTTCACACACTTCC	2
21 >ATAATCTTTATCCCGTTGGCC	2
24 >ATAATTTAGTGACTCTGACTCGGA	2
20 >ATACCTACGTCCTCGGGCAC	2
25 >ATACCTACGTCCTCGGGCACTAACA	2
21 >ATACGAACCGTGAAAGCGTGG	2
23 >ATACTGTAGCGATACTGTAGCGT	2
24 >ATACTGTAGCGATACTGTAGCGTA	2
21 >ATACTGTAGCGGTGAGATTAG	2
24 >ATAGGCCACGCTTTCACGGTTCGT	2
23 >ATAGTAATCTTGTGTTTGGTTGA	2
21 >ATAGTGAGCAGGTATATGCAT	2
22 >ATATATTTGGTAGTGCCCGAGG	2
21 >ATATGTTGATGATATGCTAAT	2
24 >ATATTCCTTGCTCATTATCAGACA	2
21 >ATATTTGGTAGTGCCCGAGGA	2
22 >ATCAAACTCCCAACTGCATTAG	2
22 >ATCAAGCTACCCACTGCATTAG	2
24 >ATCAATATCCTGCCAATGCCATGT	2
20 >ATCAGAGCAACGGGCAAAGC	2
24 >ATCAGGTGTCATGTGGTTGGTGCA	2
21 >ATCATACCGCTGATCGTCGGT	2
21 >ATCATTCCGGATAACGCTTGC	2
21 >ATCCCTGGTCGGCATCGTTTA	2
21 >ATCCGGAATGATTGGGCGTAA	2
21 >ATCCTTCGATGTCGGCTCTTT	2
22 >ATCCTTCGATGTCGGCTCTTTT	2
24 >ATCGACATCATACGCTCTACTGAA	2
24 >ATCGAGTAGCCGAGTTGGAACCGT	2
24 >ATCGCTTGTACCACTGCCTCGGAG	2
20 >ATCGGGCGACGGGCGCGTGC	2
24 >ATCGTATCCTAACGTGCTGGATGT	2
24 >ATCTAATCTCACCGCCACCGCTGT	2
21 >ATCTCAAGCAAGACTCGGTGA	2
21 >ATCTCCTAGACATAGCAGAAT	2
22 >ATCTGTTGTCGGAATCTTCTCA	2
24 >ATCTTCATCGTCATTATAAGGCAC	2
24 >ATGAATCTGCCATGTTGAATAAGG	2
24 >ATGAATTAGTAACTGCATCCAATC	2
21 >ATGATACAACCAAAGGGGGAG	2
24 >ATGATAGTGTGATACGAGCTCCGA	2
21 >ATGCGTCGCCGGCACAAAGGC	2
24 >ATGGAACCTTTCCCCTCTTCGGCC	2
24 >ATGTATGACATAGGACTAAATAGA	2
24 >ATTACACCTCTAATCCATTACACC	2
21 >ATTACATGCAGATGAGTGGAT	2
24 >ATTACGCCTCTAATCCAATACAGC	2
22 >ATTACGCCTCTATTCCATTACA	2
24 >ATTACGTTTTAGTCACTTACGTTA	2
20 >ATTATCGTCGCTTCCGCAAC	2
23 >ATTCCAGCTCCAATAGCGTATAT	2
24 >ATTCCATTACATTCAACCAAACAA	2
22 >ATTCGGCCCGTCTTGAAACACG	2
24 >ATTCTCAATTTGATTCTTTGCTGA	2
24 >ATTGACTGCGGTGCGGTGCGTTTA	2
23 >ATTGGAAGAAAGATTGTCCAAAA	2
24 >ATTTACGTGGTTCGGCTTTAATGC	2
23 >ATTTAGCCTTGGACGGAATTTAC	2
24 >ATTTAGCCTTGGACGGAATTTACC	2
[truncated: 3,835 more rows]

## Sheet: Gh-mock VS Gh-inft
Table S5. Different expression of candidate endogenous siRNAs between mock- and Verticillium-infected G. hirsutum roots.
Commom sequneces between Gh-mock and Gh-inft	Copies in Gh-inft	Copies in Gh-mock	Fold-change(log2 mock/inft)
CCTAAGATGAGCTCAACGAGAACA	18278	432	-5.39256
TTCGTCTGACTTGGGTATAGGGGC	207	5	-5.36119
CCTTCGATGTCGGCTCTTCCTATC	220	6	-5.18603
TGCTCGTCCCTACTGCCGGC	461	13	-5.13781
TGTCCTAAGATGAGCTCAACGAGAA	1195	43	-4.78616
GGTCTGCTCGTCCCTACTGCCG	566	22	-4.67486
TCCTTCGATGTCGGCTCTTCCTAT	615	25	-4.61022
GTTTAACCGACGATCAGCGGTATG	24	1	-4.57459
CCGCGTGCCGGCCGGGGGACG	927	39	-4.56065
TGCTCGTCCCTACTGCCGGCG	307	14	-4.44437
CCGTGAAAGCGTGGCCTATCG	21	1	-4.38195
TCGTTCGTCTGACTTGGGTATAG	777	48	-4.00644
GGTCTGCTCGTCCCTACTGCC	483	33	-3.86112
TTTAGCTTACGTCCTCGGACA	27	2	-3.74452
TGCTTGGGCGAGAGTAGTACTAGG	26	2	-3.69007
CGGTCTGCTCGTCCCTACTGCC	334	26	-3.67289
GGTCTGCTCGTCCCTACTGC	331	26	-3.65988
TGAAGTGTTCGGATCGCGGCG	2184	178	-3.60665
CCGGGCTAGAAGCGACGCACG	11071	935	-3.55531
CGCCTCTGCCCGTGGACGTAGGCA	23	2	-3.51319
TCGAGTGAGAGCATGCCTGTCGGG	128	12	-3.40467
GGCCTAGATCGTTTGTACAGACAG	21	2	-3.38195
CCGGGGGGAGTATGGTCGCA	73	7	-3.3721
CCGGTCTGCTCGTCCCTACTGCC	3830	382	-3.31533
CCTAAGATGAGCTCAACGAGAA	2340	237	-3.29318
TAGCTTACGTCCTCGGACACT	29	3	-3.26265
CTGCTCGTCCCTACTGCCGGC	57	6	-3.23756
TGCTCGTCCCTACTGCCGGCGA	36	4	-3.15956
CGCGACGGGGTATTGTAAGTGGCA	285	33	-3.10005
ATATATTCTGCCTCTGTAGTAGAC	41	5	-3.02525
AGGGCAAGTCTGGTGCCAGCA	24	3	-2.98963
GATCCTTCGATGTCGGCTCTTCC	744	96	-2.94383
CCGGTCTGCTCGTCCCTACTG	3683	491	-2.89672
CATTGGCAAGCTGTGAAATGGA	449	62	-2.84601
GAGCATGCCTGTCGGGACCCGA	770	109	-2.81016
CGATTGCCGACCCGCAGTAGGG	21	3	-2.79699
CTGCTCGTCCCTACTGCCGGCGA	21	3	-2.79699
TAACAAGAGATCGTCAGAAAA	176	26	-2.74862
AGTCGCGGGCGCCTCCCTGGAG	27	4	-2.74452
GCGCTGTCTACGAGTCGGGT	87	13	-2.73213
TGGATGGGCGATTGGGTGCGGTGC	40	6	-2.7266
GGACTCCGCCGGCACCTTATG	186	28	-2.72143
CTAGTTGTTGGGTTTTAAGCGGGA	53	8	-2.71755
GTCGCGGGCGCCTCCCTGGAG	66	10	-2.7121
TACTGTAGACTGTAAGGTAGA	137	21	-2.69534
ATTGCCGACCCGCAGTAGGGG	89	14	-2.65801
TGATGATTCATGATAACTCGAC	3217	512	-2.64113
CCTTCGATGTCGGCTCTTCCTAT	85	14	-2.59167
AAATTATACCTACGTCCTCGGGCA	24	4	-2.57459
TACCGCTGATCGTCGGTTAAACCT	24	4	-2.57459
GTCGTCGCCTCGATCGTGGGA	381	65	-2.54091
AGGACATTGGCAAGCTGTGAA	29	5	-2.52568
TTCGTCTGACTTGGGTATAGGG	707	125	-2.48941
ATTATCTGTTGTCGGAATCTT	39	7	-2.46768
CGGGTCGGCAATCGGGCGACG	33	6	-2.44906
CACATGGATCTCTTAAATACCAAG	60	11	-2.43709
CCTAAGATGAGCTCAACGAG	2299	423	-2.43191
ACCGGTCTGCTCGTCCCTACTGC	526	99	-2.39919
CGAGGACGTAAGCTAAATTGGCCG	99	19	-2.37106
ATATATTCTGCCTCTGTAGTA	52	10	-2.36814
CTAAAGGATCGATAGGCCACGCT	31	6	-2.35886
TGTATTGGATTAGAGGTGTATTGG	116	23	-2.32405
GTTTGGTTCGCTGTATTGGATTAG	50	10	-2.31156
GCCTTCCCCGGGCGACGAACA	20	4	-2.31156
CAGGACTCCGCCGGCACCTTATGA	98	20	-2.28241
CGCACAATTGGTCATCGCGCT	95	20	-2.23756
GCCAAATGCCTCGTCATCTAA	128	27	-2.23474
CAATTTAGCTTACGTCCTCGGACA	33	7	-2.22667
CCTCCGTGGCTAGCTTCTTAGA	42	9	-2.21202
GAGGGCAAGTCTGGTGCCAGC	28	6	-2.21202
CACCGGTCTGCTCGTCCCTACTGC	401	86	-2.21082
GATCCTTCGATGTCGGCTCTTC	753	163	-2.19741
CCGGCGCACTGCTCGAGCTGCTCC	32	7	-2.18228
GCGCTGTCTACGAGTCGGGTTGTT	32	7	-2.18228
GATCCTTCGATGTCGGCTCTT	364	83	-2.12239
GGGACTAACTTGCAAATGGCC	35	8	-2.11891
TGCTCGTCCCTACTGCCGGCGAT	26	6	-2.10511
AAGGAAGTGTGTGAAGATGTG	43	10	-2.09397
AAGGATCGATAGGCCACGCTTTCA	127	30	-2.07142
GTTTAGCTTACTTTTTGTCTCACG	21	5	-2.06002
AGGCGTAATAGTAATCTTGTGTTT	25	6	-2.04852
AAGCGACGATAATATTAATAACAA	29	7	-2.04026
CTAAGATGAGCTCAACGAGAACA	293	71	-2.03464
CTTGGGCGAGAGTAGTACTAGGA	33	8	-2.03402
GCGAAGCTACCGTGCGCTGGA	41	10	-2.02525
CCTGACACGGGGAGGTAGTGACAA	167	41	-2.01578
TGATCCTTCGATGTCGGCTCTTC	207	51	-2.01069
CGTTCGTCTGACTTGGGTATAG	203	51	-1.98254
CAGATGAGTGGATCATGGATT	51	13	-1.96162
AGAGGTCGTCAGCAAAGTCAGTCT	105	27	-1.94899
CAACTGTTTGGTTGAATGTAATGG	46	12	-1.92823
CTTAGGGGTGGGTCGGCCGGT	145	38	-1.92161
TTCGAGTGAGAGCATGCCTGTCGG	122	32	-1.92037
CTAAAGGATCGATAGGCCACG	442	116	-1.91955
TAATATTATCGTCGCTTCCGCAAC	30	8	-1.89652
TTCCGTGAATCGGAGGCGGGG	45	12	-1.89652
AGAGGTGTAATGGAATAGAGGTGT	129	36	-1.83093
AGTTCTGTCTAGTTGTTGGGTTTT	42	12	-1.79699
CAGCCTCTGGTCAATGGAACA	227	65	-1.79381
CTCCGCCGGCACCTTATGAGA	111	32	-1.78405
CGAGGACGTAAGCTAAATTGGCC	38	11	-1.77813
CGGAAAGGATCGATTCGAGAA	38	11	-1.77813
TCGTCTGACTTGGGTATAGGG	287	84	-1.76222
ATTTGGTAGTGTCCGAGGACGTAA	143	42	-1.75718
CTTGGTCATCATATCTGCGGG	27	8	-1.74452
ACAAGAGGTCGTCAGCAAAGT	158	47	-1.73882
ATCCTTCGATGTCGGCTCTTCC	522	156	-1.73213
CTAAAGGATCGATAGGCCACGC	73	22	-1.72002
CTCGTCCCTACTGCCGGCGA	26	8	-1.69007
GCTTGGGCGAGAGTAGTACTAGGA	39	12	-1.69007
TGGTCATCATATCTGCGGGAT	26	8	-1.69007
AACTCGACGGATCGCACGGCCT	1909	593	-1.67634
TCTCGTGTGGAACAAAAGGGTAAA	326	102	-1.66593
TGAGACAAAAAGTAAGCTAAACGC	354	111	-1.66282
AGGTGTATTGGGATTAGAGGTGTA	50	16	-1.63349
TCCCAGTCCCGAACCCGTCGG	53	17	-1.63009
AAAAGGTCGACGCGGGCTTTGC	28	9	-1.62706
AAGAGGTCGTCAGCAAAGTCAG	80	26	-1.61112
TAAGATGAGCTCAACGAGAACA	61	20	-1.59844
AACAAACCCCGACTTCTGGAAG	21	7	-1.57459
CGATCCTTTAGACCTTCGGA	21	7	-1.57459
TTCGTCGAAGGAGATAGTTGTG	42	14	-1.57459
TAACAAGAGGTCGTCAGCAAA	1129	384	-1.5455
CTCGTCCCTACTGCCGGCGAT	35	12	-1.53395
AAGTGACTAAAACGTAACATTTCA	29	10	-1.52568
TCTGCCCGTGGACGTAGGCATTAA	26	9	-1.52014
GTTCGTCTGACTTGGGTATAGGG	180	63	-1.5042
TGTATTGGATTAGAGGTGTAATAG	74	26	-1.49864
TAACAAGAGGTCGTCAGCAAAG	407	145	-1.47861
TGCCGACCCGCAGTAGGGGCC	103	37	-1.46668
ACGGTATCTGATCGTCTTCGA	25	9	-1.46356
GCCCGTCCGACAGCGCGTCCA	25	9	-1.46356
ATTATACCTACGTCCTCGGGCACT	185	67	-1.45492
CATTGGCAAGCTGTGAAATGGATT	22	8	-1.44906
CGTTATTTTACTTATTCCGTG	33	12	-1.44906
AAGATGAGCTCAACGAGAACA	52	19	-1.44214
CTGTATTGGATTAGAGGTGTATT	49	18	-1.43441
TCCTAAGATGAGCTCAACGAGAAC	46	17	-1.42573
CTCATCTCTTTGGGGTCGTTA	51	19	-1.41413
AATATTATCGTCGCTTCCGCAA	48	18	-1.40467
GTCCCTACTGCCGGCGATGCGCT	72	27	-1.40467
CGACGTTGCTTTTTGATCCTTCG	29	11	-1.38818
TCCGAGGACGTAAGCTAAATTGGC	29	11	-1.38818
CAAGAGGTCGTCAGCAAAGTCAGT	21	8	-1.38195
CTCTTCCGAAAGCGTGCTTGG	21	8	-1.38195
AGCGACGTTGCTTTTTGATCCTTC	52	20	-1.36814
TCTTGTTTTTCTCTAGAGATTG	26	10	-1.36814
TGTATTGGATTAGAGGCGTATTGG	26	10	-1.36814
CCCAGCTTGAGAATCGGTCGC	82	32	-1.34718
AAGAGGTCGTCAGCAAAGTCA	83	33	-1.32028
AAGCTCGTTTGATTCTGATTTCC	25	10	-1.31156
GTCCCGAACCCGTCGGCTGCC	214	86	-1.30483
GCCTTCCCCGGGCGACGAACAGT	22	9	-1.27914
TGCCGGCGACGCATCATTCAA	22	9	-1.27914
AGAGGTGTATTGGATTAGAGGTGT	314	129	-1.27302
TTTGGTAGTGCCCGAGGACGTAGG	148	62	-1.24489
TGTAATGGAATAGAGGCGTAATAG	136	58	-1.21911
AATTTGGTAGTGTCCGAGGACGTA	70	30	-1.21202
GCTGTCTACGAGTCGGGTTGTT	212	91	-1.20976
TTGGTCATCATATCTGCGGGA	30	13	-1.19608
TCAAACTCCCAACTGCATTAG	23	10	-1.19126
AGAGGCGTAATAGTAATCTTGTGT	298	131	-1.17538
TTCGCTGTATTGGATTAGAGGTGT	588	259	-1.17249
CAGGACTCCGCCGGCACCTTA	664	294	-1.165
CCGGTGAAGTGTTCGGATCGCG	351	157	-1.15034
TTACGGTGCCCAACTGCGCGCTAA	20	9	-1.14163
TCCTCGGACACTACCAAATTA	122	55	-1.13901
ATCCTTCGATGTCGGCTCTTC	423	191	-1.13672
TCGCCTCGATCGTGGGATTCA	296	134	-1.13299
GAGTGAGAGCATGCCTGTCGGG	55	25	-1.12713
AGAGGTCGTCAGCAAAGTCAGT	57	26	-1.12208
TCGGAATCTTCTCAAGTAGAA	35	16	-1.11891
CTCATCTCTTTGGGGTCGTTAG	37	17	-1.11162
TTAGTGCCCGAGGACGTAGGTATA	67	31	-1.10152
AACCAAACACAAGATTACTATTAC	28	13	-1.09655
CCCTACTGATGGCCGCGTCGC	140	65	-1.09655
TCTGGTGTTAGTGCCCGAGGACGT	30	14	-1.08917
CCGGCGCACTGCTCGAGCTGCT	34	16	-1.07709
TTAATTTGGTAGTGTCCGAGGACG	53	25	-1.07369
AGATAGTTGTGCAGAAAGCTTGAA	21	10	-1.06002
TGATCCTTCGATGTCGGCTCTT	27	13	-1.04408
TGGTTCGCTGTATTGGATTAGAGG	31	15	-1.03694
TCCTCGGACACTACCAAATTAA	108	53	-1.0166
CGTTCCTCCGGCGCTGTTACT	18	36	1.01037
AAAAGTCTGACTCTGCTTCAC	12	24	1.01037
AAGAATTTGGGCTTTTGTGAC	32	64	1.01037
AAGCTGACGTGGCACGTTAAATCA	10	20	1.01037
AATTCCGAAGGTCTAAAGGAT	15	30	1.01037
ACAGAAGAAAAACCATCCATA	10	20	1.01037
AGACCTTCGGAATTTGAAGCT	10	20	1.01037
AGGATCGATAGGCCACGCTTTCA	14	28	1.01037
AGGATGACATGCTAGAAAGAG	13	26	1.01037
CAATTAAGGCCAGGAGCGCAT	11	22	1.01037
CAATTTTGGACAATCTTTCTT	15	30	1.01037
CATTTTGCCGAGGATTGGAAC	24	48	1.01037
CGATCTGAAGTTGGCATGTCC	10	20	1.01037
GAAATCTCGTGTGGAACAAAA	11	22	1.01037
GTCTGGAGAAGCGTCCTCAGCGA	11	22	1.01037
TGATTGCTGTTGAGGTTCTTG	51	102	1.01037
TGCAGCAGTTACTTCATTGAA	12	24	1.01037
TGCATCTTGCGGAGTCTTCCC	10	20	1.01037
TTATGACTGAACGCCTCTAAG	16	32	1.01037
TTGCAAAGAAAAAGGACATTG	1235	2478	1.01504
AATGTACGAAGTGGAAGTTGT	62	125	1.02196
AAAATGGATGGCGCTTAAGCG	48	97	1.02532
AAGCTACCGTGCGCTGGATTAT	41	83	1.02786
AGAAAAAGGACATTGGAAGAA	148	300	1.02974
AGAAGTCCACTGAACCTTATCAT	316	642	1.03302
TCGATCCTTTAGACCTTCGGAATT	30	61	1.03422
TCTGACTTAGAGGCGTTCAGT	117	238	1.03482
ATCCAGCGCACGGTAGCTTCG	29	59	1.03503
TCTATGAGTCTGGTAATTGGA	22	45	1.04279
CCTTTCAACTTATCCTTTCGG	42	86	1.04432
TTATTTTTCGTTCCGGTCAATT	42	86	1.04432
ATAAGTTGAAAGGTTCAGGTG	61	125	1.04542
AGAGGGACTATGGCCTTTTAG	37	76	1.04884
CTACTCACTCCTTCTGGATTT	18	37	1.0499
TTAGGCCAAGGAAGTTTGAGG	35	72	1.05101
TTAGACCTTCGGAATTTGAAG	15	31	1.05768
TGGCCGCGTCGCAATAGTAAT	89	184	1.0582
CCTTTAGACCTTCGGAATTTGA	145	300	1.05928
ACTGAACGCCTCTAAGTCAGAA	56	116	1.061
AAAGCGTGCTTGGTAATTTAT	26	54	1.06482
TCTTAGTATGACATCTTCAAC	37	77	1.0677
TTGATGCGCCATAAACTGAAA	11	23	1.0745
CTCAAACTCCACCTGCTGCGG	74	155	1.07704
GCGACGGGGTATTGTAAGTGG	21	44	1.07748
TAGAGATTGCATTTCCTCTTC	73	153	1.07793
AGATTGTCCAAAATTGAAGAA	10	21	1.08076
TTGTACACACCGCCCGTCGCT	10	21	1.08076
TACTCACTCCTTCTGGATTTA	19	40	1.08437
AAGAGAAGAAAGTCCAAAGGT	18	38	1.08837
CTTCGCAGCAGGTGGAGTGTA	45	95	1.08837
AAGCTACCGTGCGCTGGATTA	26	55	1.09129
CAATGCAGCAGTTACTTCATT	43	91	1.0919
TTTTACCCTACTGATGGCCGCGT	17	36	1.09283
ATGAAGTAACTGCTGCATTGT	124	263	1.09509
CGAATTGTAGTCTGGAGAAGC	383	816	1.10159
AGCTACCGTGCGCTGGATTATG	14	30	1.10991
AAGGAAAGACTTGGTATTTAA	114	245	1.11412
GATAACTCGACGGATCGCACG	515	1108	1.11568
CATACTAAGAGAAAAGTCTGAC	97	209	1.11782
TTGCTGTTGAGGTTCTTGGGT	37	80	1.12284
AAATGTACGAAGTGGAAGTTG	60	130	1.12585
TCTCTGCCTTCTGACTGCAAT	119	258	1.12678
CAGTACGAATACGAACCGTGA	133	289	1.13001
CGGACCCTGTCGCACCAAGAG	23	50	1.13066
TGTACGAAGTGGAAGTTGTTG	46	100	1.13066
TGGGAATGCAGCCCTAATCGG	17	37	1.13236
TATTTGGTAGTGCCCGAGGACG	28	61	1.13375
CAGTTAAAAAGCTCGTAGTTGG	951	2072	1.13388
TGAAGCAGAGTCAGACTTTTCT	55	120	1.1359
TACCGTGCGCTGGATTATGAC	16	35	1.13965
GCATGGCCGTTCTTAGTTGGT	21	46	1.14161
ATGATAACTCGACGGATCGCA	271	594	1.14254
CTGCATATAATGTTGAAGATG	10	22	1.14787
ATACAATGCAGCAGTTACTTC	29	64	1.15239
GAATCCGACTGTTTAATTAAAA	33	73	1.1558
TGGTGTCTAGAGGCAAAGAAG	14	31	1.15721
ACTGACTTTGCTGACGACCTC	1100	2438	1.15856
CTCAAACTCCTCAGGAAGCGAT	9	20	1.16237
ATGCAGATGAGTGGATCATGG	90	200	1.16237
TAGCTATGAACTACGCCGAAA	295	657	1.16555
AAAAGGGAAGACTCCGCAAGA	70	156	1.16649
ACTAGATGAAGGGGTTGTTTA	454	1014	1.16966
AAACTAGATGAAGGGGTTGTT	17	38	1.17083
ACATGCCGAAATGACCTGTTC	51	114	1.17083
ATCCGACTGTTTAATTAAAAC	29	65	1.17476
CAGGTGAAGCAGCAGTGGAAG	68	153	1.18029
TAAGTAGAAGCTATGGCAAAA	16	36	1.18029
TACCCTACTGATGGCCGCGTC	16	36	1.18029
CGCAGCAGGTGGAGTTTGAGC	20	45	1.18029
CGTGGCCTATCGATCCTTTAG	12	27	1.18029
ATACTAAGAGAAAAGTCTGA	55	124	1.18321
TGTGATTTCTGCCCAGTGCTCT	15	34	1.19094
ATGTGATTTCTGCCCAGTGCT	26	59	1.19257
AATGGAACAATGTAGGCAAGG	827	1882	1.19668
CATACTAAGAGAAAAGTCTGA	1699	3871	1.19839
AGCAGGTGGAGTTTGAGCAGAG	14	32	1.20301
TCTCTTAGTATGACATCTTCA	21	48	1.20301
TGCCTCGGAGATTGCTTCAAT	21	48	1.20301
TTCGACACTAAGACACTAATTA	14	32	1.20301
CAGACTTTTCTCTTAGTATGA	69	158	1.20563
TGAGTAGTACTTCGCAGCAGG	58	133	1.20767
CATCGCCGGCAGTAGGGACGA	57	131	1.2109
GAAATCTCGTGTGGAACAAAAG	10	23	1.212
TCCTTTAGACCTTCGGAATTTGAA	10	23	1.212
CAACCAGAATCCATGATCCAC	193	445	1.21557
TAAGTGGATGGAATATTATCA	45	104	1.21896
GGTAACAAGAGGTCGTCAGCA	16	37	1.21982
AAAGACGAACAACTGCGAAAG	44	102	1.22336
CCCTGTTGAGCTTGACTCTAGT	9	21	1.23276
CTCTTTCTAGCATGTCATCCT	15	35	1.23276
GAAATTTGAATGATGCGTCGC	9	21	1.23276
TGGAAGCATTGGTAACAAGAG	15	35	1.23276
TTGAAAGGTTCAGGTGAAGCA	9	21	1.23276
TCATAGAGCCCGGTATTGTTA	12	28	1.23276
TCATCGCGCTTGGTTGAAAAG	12	28	1.23276
AAGACGAACAACTGCGAAAGC	47	110	1.23714
CCAGTACGAATACGAACCGTGAA	26	61	1.24067
ATCCGACTGTTTAATTAAAA	25	59	1.24916
CCACTCATCTGCATATAATGT	36	85	1.24984
TCCTCGGGCACTACCAAATAT	41	97	1.25273
ATCAGAATCAAACGAGCTTTTA	19	45	1.2543
TTGGATGTGACTTTTGAAGACG	437	1036	1.25569
ATTTTTCGTTCCGGTCAATTT	16	38	1.2583
TGAACCAGCACTGCCCGCATC	29	69	1.26091
CAACGGGGTACTTACAGGTTT	21	50	1.26191
TGGATGTGACTTTTGAAGACG	165	393	1.26243
AAAGGTTCAGGTGAAGCAGCA	13	31	1.26413
CGACTGTTTAATTAAAACAAA	36	86	1.26671
CCATGAAGTAGAGTAGTTTCA	65	156	1.2734
TTTGCAGTGGAAATTTTTGAT	10	24	1.2734
ACAATGTAGGCAAGGGAAGTC	447	1076	1.2777
TCCAGCGGCCGGAAGAGCACC	17	41	1.28046
AAAGATTTGTGGTTGAAAATGG	12	29	1.28339
ATAGTGAAGCAGAGTCAGACT	102	247	1.28631
CGGAAGCGACGATAATATTAA	26	63	1.28721
ATCAACAACTGGAAGTGCATA	47	114	1.28867
AATGGATTCTACGGTATATTC	14	34	1.29048
TCATACTAAGAGAAAAGTCTGAC	35	85	1.29048
AATCAGAATCAAACGAGCTTT	16	39	1.29577
CAGTATCGCTGCGGGCCTCCA	9	22	1.29988
CGGCAAAATGGATCCGTAACC	33	81	1.30583
AAAGGGAAGACTCCGCAAGAT	398	977	1.30596
TACTAAGAGAAAAGTCTGAC	13	32	1.30993
AAGTAACTGCTGCATTGTATA	28	69	1.31154
TAGTAAGCGCGAGTCATCAGCT	17	42	1.31522
TGCTTTTTGATCCTTCGATGTC	148	368	1.32448
CCGGCGACGCATCATTCAAATTTC	51	127	1.32663
AATGGTGTGTACAAGACCCGAC	2	5	1.3323
TACAATGCAGCAGTTACTTCA	48	120	1.3323
TACTACTCACTCCTTCTGGAT	10	25	1.3323
TGGAACTGCAAATACGAGATT	10	25	1.3323
TGACTTTTGAAGACGAAGACT	4701	11830	1.34178
AGAATCCGGGCTAGAAGCGAC	1078	2714	1.34243
TCAGTCTAAGGGGAAGAGAAG	19	48	1.3474
GGGGTATTGTAAGTGGCAGAG	41	104	1.35326
GCTTTCGGAAGAGCAAAAGGA	13	33	1.35432
TGAGCAGAGTGTGGTAATTCC	1416	3596	1.35494
TTGCATCTTGCGGAGTCTTCC	61	155	1.35576
ATATGATAGGAACAACCAGAA	79	201	1.35764
CGCGCGCTACACTGATGTATT	67	171	1.36213
TGAAGATGTCATACTAAGAGA	38	97	1.36236
AGCGGTGGCGGTGAGATTAGATAC	9	23	1.36401
ATAATCAGTAGGGATGTTACC	9	23	1.36401
TGCGGAAGCGACGATAATATT	9	23	1.36401
AAGAAAAAGGACATTGGAAGA	50	128	1.36651
TATTCCACATCTTCGAACATC	37	95	1.37077
TTGTTGCAGTTAAAAAGCTCGTA	45	116	1.3765
TACCAGGTCCAGACATAGTAA	12	31	1.3796
TCAGGTGAAGCAGCAGTGGAA	65	168	1.38032
CCAATCCTCGGCAAAATGTAC	17	44	1.38234
CAGAATCAAACGAGCTTTTAC	22	57	1.38383
CAAGAGGCGCTGTCTACGAGTC	10	26	1.38888
CCATCGCATACATCAAACTCCC	10	26	1.38888
TCAAGGTACTCAAACTCCTCA	8	21	1.40269
TCCACGGGCAGAGGCGAAAAG	8	21	1.40269
TCTTCAACATTATATGCAGAT	8	21	1.40269
TTTCTCTTAGTATGACATCTT	8	21	1.40269
TCAGAATCAAACGAGCTTTTA	33	87	1.40892
AGCAGAGTCAGACTTTTCTCT	14	37	1.41247
AGTAACTGCTGCATTGTATAG	14	37	1.41247
CATATAATGTTGAAGATGTCA	17	45	1.41476
AGCAGGTGGAGTTTGAGCAGA	58	154	1.41918
ATGCAGCAGTTACTTCATTGA	9	24	1.42541
GCAGACGACTTAAATACGCGA	51	136	1.42541
TGCATATAATGTTGAAGATGT	9	24	1.42541
CTAAGGGGAAGAGAAGAAAGT	39	104	1.42541
CTATGAGTCTGGTAATTGGA	12	32	1.42541
CTCTGAATGGCTTCGGTGTAA	12	32	1.42541
GAATCCGACTGTTTAATTAAA	24	64	1.42541
TATGCAGATGAGTGGATCATG	116	310	1.42851
ATAACGCAGGTGTCCTAAGATGA	178	477	1.43248
ACCGTGCGCTGGATTATGACT	16	43	1.43663
TCTGCCTTCTGACTGCAATTG	169	456	1.44238
ATACTAAGAGAAAAGTCTGAC	324	880	1.45188
ATCTCTTTGGGGTCGTTAGAA	25	68	1.45398
TGACTTTTGAAGACGAAGAC	338	921	1.45655
AGTGAGAGCATGCCTGTCGG	66	180	1.45783
CAAACTCCTCAGGAAGCGATC	8	22	1.4698
GAACGAGACCTCAGCCTGCTA	36	99	1.4698
AGAAAAAAGGGAAGACTCCGC	331	912	1.47257
TAGACCTTCGGAATTTGAAGC	22	61	1.48168
ACAACTGGAAGTGCATAAGCT	18	50	1.4843
CAAAAAGCAACGTCGCTATG	9	25	1.4843
TCTGGAGAAGCGTCCTCAGCG	18	50	1.4843
ACGAGCAGGTTTCTGAATTTC	37	103	1.48742
TCATACTAAGAGAAAAGTCTGA	116	324	1.49224
GCAATGTGATTTCTGCCCAGTGC	30	84	1.4958
TGTGACTTTTGAAGACGAAGA	20	56	1.4958
TTGGTAGTGCCCGAGGACGTA	26	73	1.49975
ATGTACGAAGTGGAAGTTGTT	17	48	1.50787
TTTTTTCTTCAATTTTGGACA	31	88	1.51561
CCAGTGCTCTGAATGTCAAAG	7	20	1.52494
CCTCTGCCCGTGGACGTAGGC	7	20	1.52494
CGACGCGGCCATCAGTAGGGT	7	20	1.52494
CGGGTAATCTTTGAAATTTCA	7	20	1.52494
TTGGATGTGACTTTTGAAGAC	66	189	1.52822
GCTACCGTGCGCTGGATTATG	23	66	1.5312
CATAGAGCCCGGTATTGTTAT	16	46	1.53393
CCTCTAAGTCAGAATCCGGGC	20	58	1.54642
CTAGAGATTGCATTTCCTCTTC	20	58	1.54642
GAAGATGTCATACTAAGAGAA	10	29	1.54642
TCCATGAAGTAGAGTAGTTTC	52	152	1.55786
CCCTGGAGCGTAATTCCCACC	15	44	1.56291
AGCTACCGTGCGCTGGATTAT	31	91	1.56397
AGGGAAGACTCCGCAAGATGC	254	748	1.56858
TGACGCGCATGAATGGATTAA	59	174	1.57067
TTGAGCAGAGTGTGGTAATTC	474	1406	1.57901
GAAAGACGAACAACTGCGAAA	101	302	1.59056
AATGGTCCGGTGAAGTGTTCG	10	30	1.59533
CCAGCACTGCCCGCATCTTGA	8	24	1.59533
CCTTGAAACTACTCTACTTCA	7	21	1.59533
GATGTGACTTTTGAAGACGAA	19	57	1.59533
GCCCTTTGTCGCTTCGATTCG	10	30	1.59533
TCGCAGCAGGTGGAGTGTACT	7	21	1.59533
TCGTTGAGCTCATCTTAGGAC	35	106	1.60901
GCTACCGTGCGCTGGATTAT	25	76	1.61444
AGGAACAACCAGAATCCATGA	15	46	1.62704
AAGCATTGCGATGGTCCCTGCG	29	89	1.62812
AGAGGAACCGTTGATTCGCAC	195	600	1.63186
ACATTCATCTTTGGCAACAGC	11	34	1.6384
TGATGGGATCCGGTGCATTAG	11	34	1.6384
TGAAGTAACTGCTGCATTGTA	33	102	1.6384
GTTCATAGCGACGTTGCTTTTT	10	31	1.64264
AAAGCATTGCGATGGTCCCTGCG	19	59	1.64509
GACGATCAGCGGTATGATGC	27	84	1.6478
AAATCAGAATCAAACGAGCTT	9	28	1.6478
CCGATTGAATGGTCCGGTGAA	17	53	1.65083
CTTGTTGAACCAGCACTGCCC	8	25	1.65423
TCGCCGGCAGTAGGGACGAGC	8	25	1.65423
AATCCGACTGTTTAATTAAAAC	29	91	1.66018
TCCCTGGTCGGCATCGTTTAT	7	22	1.66245
AGTACGAATACGAACCGTGAA	32	101	1.66858
CCCCCGGCGGCCCTTGAAAATC	12	38	1.67333
GCTTTTTGATCCTTCGATGTC	30	95	1.67333
ACGCGACGGGGTATTGTAAGT	70	222	1.6755
AAGTTGAAGAAGAATCTCATC	26	83	1.68497
TAAGATGAGCTCAACGAGAA	25	80	1.68844
CACTCATCTGCATATAATGTT	24	77	1.69219
CTGACTCTGCTTCACTATTGC	19	61	1.69318
TTGAAGATGTCATACTAAGAG	122	392	1.69434
AGCCTGCTAACTAGCTACACG	14	45	1.69487
TCCACTGCTGCTTCACCTGAA	9	29	1.69843
TCGTTCCTCCGGCGCTGTTAC	17	55	1.70427
ACAATACCGGGCTCTATGAG	8	26	1.71081
ACCAGAATCCATGATCCACTC	8	26	1.71081
CCACTGCCTCGGAGATTGCTT	8	26	1.71081
TAGGAACAACCAGAATCCATG	124	403	1.71081
ACCCTACTGATGGCCGCGTC	12	39	1.71081
GTGGAACAAAAGGGTAAAAGCT	15	49	1.71819
CTTCAATTTTGGACAATCTTT	7	23	1.72658
GCGTGGCCTATCGATCCTTTA	7	23	1.72658
AAGTCAGAATCCGGGCTAGAA	21	69	1.72658
AACAACCAGAATCCATGATCC	158	521	1.73173
GATTCGCACAATTGGTCATCG	23	76	1.73474
AATACGCGACGGGGTATTGTA	6	20	1.74734
CGCTCCTACCGATTGAATGGTCC	12	40	1.74734
GACTGAACGCCTCTAAGTCAGAAT	15	50	1.74734
GCATGGCCGTTCTTAGTTGGTG	12	40	1.74734
GCCGACGTCGCGGAGGAATGC	6	20	1.74734
TCAGCCCTTTGTCGCTTCGAT	6	20	1.74734
TGAACGCCTCTAAGTCAGAAT	6	20	1.74734
TGAAGTAGAGTAGTTTCAAGG	15	50	1.74734
ACGGGTGACGGAGAATTAGGG	81	272	1.75798
CATCGCCGGCAGTAGGGACGAG	39	131	1.75839
TCAAGTGAAGCAGCAGTGGAA	11	37	1.76039
TCTGGTCAATGGAACAATGT	30	101	1.76169
TGAAGATGTCATACTAAGAGAA	8	27	1.76526
GAATGGTCCGGTGAAGTGTTC	178	601	1.76586
TGATTTCTGCCCAGTGCTCT	26	88	1.76936
TAACGCAGGTGTCCTAAGATGAG	124	424	1.78409
GATTGAATGGTCCGGTGAAGT	61	209	1.78699
GAAGCGACGCACGCGCCCGTC	7	24	1.78798
AAGCAGCAGTGGAAGCATTGG	9	31	1.79464
GAAAGGATAAGTTGAAAGGTT	38	131	1.79587
TCTGACTCTGCTTCACTATTG	11	38	1.79887
AATCCGACTGTTTAATTAAAA	35	121	1.79995
ATACGCGACGGGGTATTGTAA	67	232	1.80226
AAAATGTACGAAGTGGAAGTT	6	21	1.81772
AAACCCAACAACTAGACAGAAC	6	21	1.81772
ACCCACTGCATTAGAATACGG	14	49	1.81772
TGGAGTTTGAGCAGAGTGTGG	48	168	1.81772
CAGCCCTTTGTCGCTTCGATT	34	122	1.85364
AAGGGAAGACTCCGCAAGATG	28	101	1.86123
GCCGGCAGTAGGGACGAGCAG	21	76	1.86598
TCTTCAACATTACATGCAGAT	8	29	1.86835
GGCGACGCATCATTCAAATTTCT	6	22	1.88484
GTCTGGAGAAGCGTCCTCAGC	6	22	1.88484
TCGCCCGATTGCCGACCCGCA	6	22	1.88484
TCAAAGAGTGCTTGAAATTGTC	39	143	1.88484
AGTCAGAATCCGGGCTAGAAG	40	147	1.88811
CAGCCCTTTGTCGCTTCGATTC	10	37	1.8979
ACTAATGCACCGGATCCCATC	7	26	1.90345
AGCGTGGCCTATCGATCCTTT	14	52	1.90345
AGGGTCCAGCGGTCGGAAGAG	7	26	1.90345
AGTAGAGTAGTTTCAAGGTAC	7	26	1.90345
TCCGTAACCTCGGGAAAAGGA	26	97	1.90984
GTACACACCGCCCGTCGCTCC	8	30	1.91726
AAGTTGTTGCAGTTAAAAAGCT	90	339	1.92366
AAATTCCGTCCAAGGCTAAATA	38	144	1.93237
CAAAGACTCGATGGTTCACGG	10	38	1.93637
TCGAGTGAGAGCATGCCTGTC	570	2182	1.94699
GTGAACCATCGAGTCTTTGAA	6	23	1.94897
GAGAGGAACCGTTGATTCGCA	21	81	1.9579
GGCGACGCATCATTCAAATTTC	7	27	1.9579
TAAGGGGAAGAGAAGAAAGTC	69	267	1.96254
GACGACTTAAATACGCGACG	257	996	1.96475
AATTGGTCATCGCGCTTGGTTG	65	252	1.96528
AGCCCTTTGTCGCTTCGATTC	26	101	1.96814
AATCCGACTGTTTAATTAAA	27	105	1.96973
TAGTAAGCGCGAGTCATCAGC	19	74	1.9719
CGTGGCCTATCGATCCTTTA	10	39	1.97384
TGAACCATCGAGTCTTTGAA	39	153	1.98236
TGATCCACTCATCTGCATATAA	14	55	1.98437
CAACTTTCGATGGTAGGATAGT	155	610	1.98691
TCGACTCAGAACTGGTACGGA	917	3643	2.0005
CGCCTCTAAGTCAGAATCCGG	39	155	2.00109
AATTGGTCATCGCGCTTGGTT	22	88	2.01037
CTCTGAATGTCAAAGTGAAGA	6	24	2.01037
TAAATAACAATACCGGGCTCTATG	7	28	2.01037
TTCTGAGAAGGGTTCGAGTGAGAG	126	504	2.01037
GCCCTTTGTCGCTTCGATTC	24	97	2.02532
AAGTCCACTGAACCTTATCAT	10	41	2.04599
AAGTAGAGTAGTTTCAAGGTA	31	128	2.05617
GTGAGTAGTACTTCGCAGCAG	7	29	2.061
TTTCATAGTCAGAGGTGAAAT	16	67	2.07646
CCGTCCGACAGCGCGTCCAGC	24	101	2.08362
CGAAGGCCAACACAATAGGAT	8	34	2.09783
TCCAGTACGAATACGAACCGTG	8	34	2.09783
CCCGTGAACCATCGAGTCTTT	139	592	2.10088
TGCAGTTAAAAAGCTCGTAGT	658	2842	2.12112
ACTGATGGCCGCGTCGCAATA	18	78	2.12585
AATGTGATTTCTGCCCAGTGCT	17	74	2.13236
AAACCCAACAACTAGACAGAA	27	118	2.13813
GCCTATCGATCCTTTAGACCT	8	35	2.13965
GGGGCGGCACATCTGTTAAAA	8	35	2.13965
ATTGGTCATCGCGCTTGGTTG	63	277	2.14683
CTGACACGGGGAGGTAGTGAC	83	365	2.14708
TAACACCAGATGATAACTTTA	5	22	2.14787
CTCGTTGAGCTCATCTTAGGAC	38	168	2.15476
AGCAGCCGCGGTAATTCCAGCT	7	31	2.15721
GAAGCAGAGTCAGACTTTTCT	21	93	2.15721
AGTTGTTGCAGTTAAAAAGCT	219	973	2.16188
AATGGTCCGGTGAAGTGTTC	67	298	2.16345
CGCTCCTACCGATTGAATGGTC	8	36	2.18029
GCAATGTGATTTCTGCCCAGTG	8	36	2.18029
CTGGGTTTAGACCGTCGTGAG	28	127	2.1917
AGTGAAGCAGAGTCAGACTTT	11	50	2.19479
CCAGTACGAATACGAACCGTG	7	32	2.20301
TTCCTATCATTGTGAAGCAGAA	19	87	2.20539
GAGACCGATAGCGAACAAGTA	12	55	2.20677
TGCAGTTAAAAAGCTCGTAGTT	280	1306	2.23203
CGTTGAGCTCATCTTAGGACA	9	42	2.23276
GCCTATCGATCCTTTAGACC	6	28	2.23276
AGACCGATAGCGAACAAGTACC	37	174	2.24386
AATTGGCCGGGTCGTTCCTCC	7	33	2.24741
ATCCAGAAGGAGTGAGTAGTA	7	33	2.24741
TAAATACCAAGTCTTTCCTTA	8	38	2.2583
GAACAATGTAGGCAAGGGAAGT	160	761	2.26019
ACATGACACCTGATGCTGCAA	5	24	2.2734
CAGAATCAGCGGGGAAAGAAGA	27	130	2.27785
CAGGGACCATCGCAATGCTTT	8	39	2.29577
ATTGAATGGTCCGGTGAAGTG	107	523	2.29957
CCATAAACGATGCCGACCAGG	9	44	2.29988
ATGAAGTAGAGTAGTTTCAAG	34	167	2.30661
GCAGCAGGTGGAGTTTGAGCA	17	84	2.31522
AGACGACTTAAATACGCGACG	517	2574	2.32615
TTTAGGCCAAGGAAGTTTGAG	9	45	2.3323
AATGCACCGGATCCCATCAGA	92	465	2.34789
TTGCTTTTTGATCCTTCGAT	11	56	2.35829
ATTGGTCATCGCGCTTGGTT	18	92	2.36401
TGGAACAAAAGGGTAAAAGCT	34	174	2.36585
AAGCATTGCGATGGTCCCTGC	7	36	2.37294
TTTACCCTACTGATGGCCGCG	20	103	2.37494
GCGAGGGAAAGATGAAAAGGA	128	662	2.38106
CCTTTAGACCTTCGGAATTTG	140	725	2.38292
ACAATGCAGCAGTTACTTCAT	5	26	2.38888
GATCCTTTAGACCTTCGGAATT	25	130	2.38888
AAAGAGTGCTTGAAATTGTCG	74	385	2.38963
AATTCCGTCCAAGGCTAAATAC	124	647	2.3938
TTGGCAGATGCAGAGTCAGATG	9	47	2.39503
GACAGGCCCGGGTAATCTTTG	4	21	2.40269
TGAAGCAGCAGTGGAAGCATT	24	126	2.40269
GTACGAATACGAACCGTGAA	11	58	2.40892
TCGTAACAAGGTTTCCGTAGG	14	74	2.41247
AAGCGTGGCCTATCGATCCTTTA	13	69	2.41845
CCAGGTCCAGACATAGTAAGG	13	70	2.43921
GCAGTTAAAAAGCTCGTAGTT	853	4599	2.44107
GCCTCACGGTGAGCACCGGTC	5	27	2.44333
CAGTACGAATACGAACCGTG	7	38	2.45094
TGAATGGTCCGGTGAAGTGTT	504	2746	2.45621
AACAATACCGGGCTCTATGAG	4	22	2.4698
CGACTGTTTAATTAAAACAAAG	6	33	2.4698
CATCGCGCTTGGTTGAAAAGC	25	138	2.47504
GCAGTTAAAAAGCTCGTAGT	499	2786	2.49145
ACACACCGCCCGTCGCTCCTA	4	23	2.53393
CCACATCCAAGGAAGGCAGC	4	23	2.53393
TCGCTCCTACCGATTGAATG	4	23	2.53393
AGGTCTCCAAGGTGAACAGCC	5	29	2.54642
GTGCTCTGAATGTCAAAGTGAAG	25	145	2.54642
AACAATGTAGGCAAGGGAAGT	335	1955	2.55531
GAGGATCCATTGGAGGGCAAG	31	182	2.56397
AATCTCGTGTGGAACAAAAG	5	30	2.59533
AGTAGGGACGAGCAGACCGGTGCT	7	42	2.59533
ATGAAGTAGAGTAGTTTCAAGG	4	24	2.59533
CCGTGGCTAGCTTCTTAGAGG	4	24	2.59533
TCGCTCCTACCGATTGAATGG	9	55	2.6218
GACTGACTTTGCTGACGACCT	5	31	2.64264
TTGAATGGTCCGGTGAAGTG	177	1104	2.65129
TGCTCTGAATGTCAAAGTGAA	4	25	2.65423
CTATCATTGTGAAGCAGAATT	147	920	2.65619
TACCAGGTCCAGACATAGTAAG	23	145	2.66672
GAAGAAAAAAGGGAAGACTCC	19	120	2.66933
TGAAACGAGCTGGTTTCTGAA	6	38	2.67333
CTCTATGAGTCTGGTAATTGG	36	231	2.69219
GCGACGCATCATTCAAATTTCT	6	39	2.71081
TAACGCAGGTGTCCTAAGATGA	48	316	2.72919
CATAGCGACGTTGCTTTTTG	13	86	2.73619
GAGCTTGACTCTAGTCCGACT	8	53	2.73829
AACCTCGGGAAAAGGATTGGC	3	20	2.74734
AATCCTGACACGGGGAGGTAG	6	40	2.74734
CTGAACGCCTCTAAGTCAGAATC	3	20	2.74734
TGCAGATGAGTGGATCATGG	6	40	2.74734
TAAGTTGTTGCAGTTAAAAAGC	251	1678	2.75135
AAAGGATAAGTTGAAAGGTT	4	27	2.76526
TAGTCTGGAGAAGCGTCCTCAGC	4	27	2.76526
CAGTTAAAAAGCTCGTAGTT	447	3021	2.76705
AATTCCGTCCAAGGCTAAATA	56	380	2.77287
AGCATTGCGATGGTCCCTGCG	47	322	2.7867
TCTGAGAAGGGTTCGAGTGAGAG	79	544	2.79405
CGCCTCTAAGTCAGAATCCG	23	161	2.81772
TAAATACGCGACGGGGTATTG	3	21	2.81772
TCATCGCGCTTGGTTGAAAA	3	21	2.81772
CGATTGAATGGTCCGGTGAAG	52	377	2.86835
ATCCTTTAGACCTTCGGAATT	62	451	2.87316
ATCCACTCATCTGCATATAAT	3	22	2.88484
GATAACGCAGGTGTCCTAAGA	6	44	2.88484
CCATCAGAACTCCGCAGTTAAGC	26	198	2.93929
TGTTGCAGTTAAAAAGCTCGTA	41	320	2.97475
CAGACGACTTAAATACGCGA	124	979	2.99134
AGCATTGCGATGGTCCCTGC	7	56	3.01037
AGTCTGGAGAAGCGTCCTCAGC	4	32	3.01037
GCTCTATGAGTCTGGTAATTG	13	104	3.01037
TGCTTTTTGATCCTTCGATG	100	800	3.01037
CGGGTAGAATCCTTTGCAGAC	30	241	3.01637
CGATTGAATGGTCCGGTGAA	44	360	3.04279
AAAGCGTGGCCTATCGATCCT	3	25	3.06926
GCATCAGGTCTCCAAGGTGA	6	50	3.06926
TTAAGTTGTTGCAGTTAAAA	3	25	3.06926
TTCAGCACGCGCCGCCTCGG	5	42	3.08076
CCTATCATTGTGAAGCAGAATT	45	379	3.08457
ATAACGCAGGTGTCCTAAGATG	42	376	3.17264
ATTCCGTTAACGAACGAGACC	4	36	3.18029
GAACGCCTCTAAGTCAGAATCC	4	36	3.18029
AGCGTGGCCTATCGATCCTTTA	21	189	3.18029
GCATCAGGTCTCCAAGGTGAA	6	54	3.18029
TGTACACACCGCCCGTCGCTC	4	37	3.21982
TACGTCCACGGGCAGAGGCGAA	3	28	3.23276
AAGTTGTTGCAGTTAAAAAGC	174	1630	3.23808
AAGCGTGGCCTATCGATCCTTT	4	38	3.2583
AAATACGCGACGGGGTATTG	3	29	3.28339
AAATACGCGACGGGGTATTGT	3	30	3.3323
ATAACAATACCGGGCTCTATG	10	100	3.3323
GCAGATGAGTGGATCATGGAT	7	70	3.3323
TTTAGCCTTGGACGGAATTTA	2	20	3.3323
CCTTTAGACCTTCGGAATTT	181	1869	3.37857
CCTTTGCAGACGACTTAAATA	15	156	3.38888
GCCTCTAAGTCAGAATCCGGG	2	21	3.40269
GCTCCTACCGATTGAATGGTC	2	21	3.40269
GGGAAAAGGATTGGCTCTGAG	2	21	3.40269
CACCTGAACCTTTCAACTTAT	2	22	3.4698
CTGTTACTTTGAAGAAATTAG	2	22	3.4698
CGCTCCTACCGATTGAATGGT	2	23	3.53393
AACGCCTCTAAGTCAGAATCCG	12	139	3.54435
GTTGCAGTTAAAAAGCTCGTA	18	209	3.5478
TGAACGCCTCTAAGTCAGAATCCG	8	99	3.63973
CGGCAGTAGGGACGAGCAGAC	2	25	3.65423
GTCGCTCCTACCGATTGAATGG	2	25	3.65423
CATCAGGTCTCCAAGGTGAA	13	164	3.66748
CCTCTAAGTCAGAATCCGGG	12	153	3.6828
TAGTGACAATAAATAACAATAC	2	26	3.71081
GTACGAATACGAACCGTGAAA	3	39	3.71081
ACGCCTCTAAGTCAGAATCCG	9	128	3.84044
CGCCCGATTGCCGACCCGCA	3	44	3.88484
TTAAGTTGTTGCAGTTAAAAA	8	118	3.89301
ACGCCTCTAAGTCAGAATCC	2	30	3.91726
GCCTCTAAGTCAGAATCCGG	3	51	4.09783
ATAACGCAGGTGTCCTAAGAT	5	89	4.16418
CGACGCATCATTCAAATTTCT	7	135	4.27983
AGGGACGAGCAGACCGGTGCT	1	23	4.53393
CTACGTCCACGGGCAGAGGCG	1	23	4.53393
CAGTAGGGACGAGCAGACCGG	3	74	4.63486
TGAACGCCTCTAAGTCAGAATCC	1	25	4.65423
TGAACGCCTCTAAGTCAGAATC	1	29	4.86835
AGAATCAGCGGGGAAAGAAGA	1	35	5.13965
